# Supplementary material for: AcuM and AcuK: The global regulators controlling multiple cellular metabolisms in a dimorphic fungus Talaromyces marneffei
Source: PLoS Negl Trop Dis. 2024 Sep 4;18(9):e0012145. doi: 10.1371/journal.pntd.0012145 (PMC11373862; doi:10.1371/journal.pntd.0012145)
Supplement: S1 Table — (XLSX) [file pntd.0012145.s001.xlsx]

## Sheet: Sheet1
Target genes	Primer name	Sequence (5' to 3')	Reference
acuM	real_acuM_F	GATTCCGGCTTGTTGCTG	This study
(PMAA_092400)	real_acuM_R	CTTCTGAGAGCCGTCGAATG
acuK	real_acuK_F	CGCGACCGCGAAGGAAGAA	1
(PMAA_028790)	real_acuK_R	AGTTGCCCTGAGCACCAGG
sreA	real_sreA_F	TCTAGCTCGACTGAGCCCTA	This study
(PMAA_032870)	real_sreA_R	CTGCACTCGTCGCTCGTATT
hapX	real_hapX_F	TGCGGTACTTTGACAGACGA	2
(PMAA_083210)	real_hapX_R	CACGACGGGGGAGACTATGG
fetC	real_fetC_F	ACAGTCAACCAGAACGGCAC	2
(PMAA_057450)	real_fetC_R	GGTCGGCGAAATACGATGTG
frtA	real_ftrA_F	GGTCCAACAGAGCCAGAACA	2
(PMAA_057440)	real_ftrA_R	GGTGACGAATGGGAGCAAGA
facB	real_facB_F	TACCTTGCCGATCCATCGCT	This study
(PMAA_067280)	real_facB_R	CGAGCGGTGTGTACCAGTTA
alcB	real_alcB_F	AGAGATGGCGGATACGCTGA	This study
(PMAA_022240)	real_alcB_R	AGAGCATGGGCGCGTATGTT
prnD	real_prnD_R	ATGGGCACTCAGGCCGTACA	This study
(PMAA_073560)	real_prnD_R	GGCGATTGGGAGTTGCAGTA
fbpA	real_fbp_F	CCTCCAATCTTGATGCTGGT	This study
(PMAA_041280)	real_fbp_R	CAGGATATCTTTGGCGGAGA
act1	act1F	TGATGAGGCACAGTCTAAGC	3
	act1R	CTTCTCTCTGTTGGACTTGG
alxA	RT-alxA-F	TGATGAGGCACAGTCTAAGC	This study
(PMAA_029240)	RT-alxA-R	CTTCTCTCTGTTGGACTTGG
cytC	act1F	TGATGAGGCACAGTCTAAGC	This study
(PMAA_076160)	act1R	CTTCTCTCTGTTGGACTTGG
sidA	real_sidA_F	GCACCCGAATGTGAAGACCA	2
(PMAA_069960)	real_sidA_R	CCTCGTCAGTGGTAGCGTAG
sidF	sidF-R	TCTCTTGATGACCAGCCATGG	1
(PMAA_002910)	sidF-R	TGTGGCCGAGATCGACATAC
References
1. Amsri A, Jeenkeawpieam J, Sukantamala P, Pongpom M. Role of acuK in control of iron acquisition and gluconeogenesis in Talaromyces marneffei. J Fungi (Basel). 2021; 7(10). DOI:10.3390/jof7100798.
2. Pasricha S, Schafferer L, Lindner H, Boyce KJ, Haas H, Andrianopoulos A. Differentially regulated high-affinity iron assimilation systems support growth of the various cell types in the dimorphic pathogen Talaromyces marneffei. Mol Microbiol. 2016; 102: 715-737. DOI:10.1111/mmi.13489.
3. Dankai W, Pongpom M, Vanittanakom N. Validation of reference genes for real-time quantitative RT-PCR studies in Talaromyces marneffei. J Microbiol Methods. 2015; 118: 42-50. DOI:10.1016/j.mimet.2015.08.015.
