# Supplementary material for: AcuM and AcuK: The global regulators controlling multiple cellular metabolisms in a dimorphic fungus Talaromyces marneffei
Source: PLoS Negl Trop Dis. 2024 Sep 4;18(9):e0012145. doi: 10.1371/journal.pntd.0012145 (PMC11373862; doi:10.1371/journal.pntd.0012145)
Supplement: S2 Table — (XLSX) [file pntd.0012145.s002.xlsx]

## Sheet: Final List
Table S2. Functional annotation clustering analysis of genes with putative CCGNNNNNNNCCG DNA binding sites. One-thousand bp region upstream of T. marneffei genome was scanned for the CCGNNNNNNNCCG DNA binding motif, using FIMO program in the MEME Suite web-based tool analysis (https://meme-suite.org/meme/tools/fimo). Functional clustering was determined using DAVID program (https://david.ncifcrf.…
Clustering	Gene name (ID)	Location from 1st ATG	Sequence found	aRNA-Seq Results
Transcription regulation	RSC complex subunit Sfh1 (PMAA_028060)	-583	CCGCGAAGGTCCG	None
(KW-0805)	SWI-SNF complex subunit (Snf5) (PMAA_038220)	-392	CCGCCGTCCACCG	None
		-697	CCGCCAAGAGCCG	-
Nucleus	ATP-dependent DNA helicase CHL1 (PMAA_005080)	-349	CCGTCGCTCGCCG	None
(GO: 0005634)	Acetyl-CoA hydrolase (PMAA_009070)	-852	CCGGAGGTCTCCG	None
	BZIP transcription factor AP-1/Yap1 (PMAA_063050)	-848	CCGAGGCGCCCCG	None
		-858	CCGCTGCTCGCCG	-
	BZIP transcription factor HacA (PMAA_005670)	-1039	CCGTCCTCGCCCG	None
	C2H2 transcription factor (Azf1) (PMAA_011440)	-483	CCGGACGGGGCCG	None
	C2H2 transcription factor (Rpn4) (PMAA_067070)	-270	CCGCTTTCGCCCG	None
	C2H2 transcription factor (PMAA_025670)	-577	CCGGTCTCAGCCG	None
		-856	CCGTCGTCAGCCG	-
	C6 finger domain protein (PMAA_020610)	-1021	CCGCGGTTTGCCG	None
	C6 finger domain protein (PMAA_060350)	-472	CCGCAGCAACCCG	None
	C6 transcription factor (Mut3) (PMAA_023940)	-664	CCGCGACCATCCG	Up
	C6 transcription factor (OTam) (PMAA_013650)	-880	CCGATTCCGGCCG	Up
	C6 transcription factor Prf (PMAA_042150)	-580	CCGACCATGGCCG	None
	C6 transcription factor (PMAA_003840)	-679	CCGCCAGGTCCCG	None
	C6 transcription factor (PMAA_016320)	-393	CCGCCAGGCCCCG	Up
	C6 transcription factor (PMAA_018530)	-145	CCGACAAGGGCCG	None
	C6 transcription factor (PMAA_032020)	-611	CCGCGGGAAACCG	None
		-614	CCGCGGTTTCCCG	-
	C6 transcription factor (PMAA_057620)	-397	CCGCCGCGCGCCG	Up
		-440	CCGCTAGGTGCCG	-
	C6 transcription factor (PMAA_063560)	-679	CCGCTGCCGGCCG	None
	CBF/NF-Y family transcription factor (PMAA_022570)	-164	CCGGCCTCAGCCG	None
	DNA repair protein RAD1 (PMAA_018900)	-347	CCGCCCACCCCCG	None
	Fungal specific transcription factor (PMAA_087730)	-164	CCGTACACCCCCG	None
		-561	CCGCCATTCGCCG	-
	HMG box protein (PMAA_054260)	-480	CCGACGCTGTCCG	None
	Homeobox transcription factor (RfeB) (PMAA_096690)	-1120	CCGCCGGCCGCCG	None
	Importin 13 (PMAA_083910)	-94	CCGCGTCTTGCCG	None
	Integrase domain-containing protein (PMAA_008580)	-55	CCGTGCCAACCCG	None
	Integrase domain-containing protein (PMAA_082900)	-314	CCGACTCGGTCCG	Up
	Integrase domain-containing protein (PMAA_090390)	-369	CCGACGGGATCCG	None
	Lysine-specific histone demethylase Aof2, (PMAA_039750)	-423	CCGCCCATGGCCG	None
	MYB DNA-binding domain protein (PMAA_002560)	-1061	CCGCGCCCGACCG	None
	MYB DNA-binding domain protein (PMAA_039470)	-552	CCGTGTGCCACCG	None
	Nascent polypeptide-associated complex (PMAA_093270)	-578	CCGAGAGGAGCCG	Down
	Nucleosome binding protein (Nhp6a) (PMAA_019170)	-178	CCGACGCCATCCG	None
	PHD transcription factor (Rum1) (PMAA_082150)	-318	CCGGCCGGTACCG	None
		-1048	CCGTCAGCGGCCG	-
	Pogo transposable element (PMAA_057290)	-706	CCGCAACGGTCCG	None
		-524	CCGAGGGCCGCCG	-
	Pre-mRNA-splicing factor (PMAA_094050)	-54	CCGGGATACGCCG	None
		-64	CCGTGGCTGACCG	-
	RNA binding protein (Rbm8A) (PMAA_055960)	-348	CCGTCGCAGTCCG	Down
	Retrovirus polyprotein (PMAA_061940)	-385	CCGGTTGGGGCCG	Up
		-386	CCGGCCCCAACCG	-
	Sexual development activator VeA (PMAA_068430)	-303	CCGCCGTCTGCCG	None
	Telomere length regulator protein (Rif1) (PMAA_056650)	-229	CCGCTCTCTCCCG	None
	Transcription factor (PMAA_021800)	-667	CCGCAGCTCCCCG	None
		-782	CCGACTTCCCCCG	-
	Translation initiation factor eif-2b (PMAA_033770)	-352	CCGTTCGCTGCCG	None
	WD domain, G-beta repeat protein (PMAA_036330)	-180	CCGCGACATGCCG	Up
	Zn(2)-C6 - containing protein (PMAA_002660)	-481	CCGACAGCCGCCG	Up
		-592	CCGCTTTCGCCCG	-
	Zn(2)-C6 - containing protein (PMAA_024950)	-436	CCGTCATGGCCCG	None
	Zn(2)-C6 - containing protein (PMAA_066830)	-207	CCGGTGATGGCCG	None
		-208	CCGGCCATCACCG	-
	Zn(2)-C6 - containing protein (PMAA_068080)	-270	CCGGGGAGCTCCG	None
	Zn(2)-C6 - containing protein (PMAA_077260)	-349	CCGTGCTCGGCCG	Up
	Zn(2)-C6 - containing protein (PMAA_094680)	-1147	CCGACGGCGCCCG	Up
	Zn(2)-C6 - containing protein (PMAA_098050)	-509	CCGGGCGCAGCCG	None
Mitochondria	Arginine biosynthesis protein ArgJ (PMAA_083870)	-635	CCGCAACCCGCCG	None
(KW-0496)	Calcium mitochondrial carrier protein (PMAA_036420)	-139	CCGTCCGTGTCCG	None
		-404	CCGAGCCAACCCG	-
Mitochondria inner membrane	Cytochrome c (PMAA_076160)	-638	CCGGTTGTGCCCG	Down
(GO: 0005743)	D-arabinono-1,4-lactone oxidase (PMAA_074210)	-796	CCGACTCGACCCG	None
	Mitochondrial carrier protein (PMAA_021690)	-537	CCGTGATCGGCCG	Down
	Mitochondrial pyruvate carrier (PMAA_017400)	-343	CCGATCCGCTCCG	Down
	MtDNA inheritance protein Dml1 (PMAA_073860)	-289	CCGCCATCGCCCG	None
	SURF1-like protein (PMAA_003780)	-403	CCGCCCGTCACCG	Down
	Holocytochrome c-type synthase (PMAA_085990)	-75	CCGGCGGACCCCG	Down
Carbon metabolism *
	Isocitrate lyase (PMAA_017450)	-154	CCGCGGCTAACCG	Up
	Citrate synthase (PMAA_017460)	-276	CCGCGGCTAACCG	Up
	Class II aldolase/adducin domain protein (PMAA_062460)	-65	CCGATGCCCACCG	Up
	Glucose-6-phosphate isomerase (PMAA_087230)	-802	CCGCGGTCTCCCG	Up
	* Phosphoenolpyruvate carboxykinase AcuF (PMAA_032350)	-79	CCGATATTCTCCG	Down
	* C6 transcription factor FacB/Cat8 (PMAA_067280)	-265	CCGACCACCACCG	None
	* Carnitine acetyl transferase FacC (PMAA_092720)	-408	CCGTACAATACCG	None
	* Alcohol dehydrogenase AlcB (PMAA_022240)	-1008	CCGAATGCTGCCG	Up
	* Proline oxidase prnD (PMAA_073560)	-426	CCGCTTCTAGCCG	Up
Iron	Benzoate 4-monooxygenase cytochrome P450 (PMAA_034830)	-136	CCGTGCTGCTCCG	None
(KW-0408)	Benzoate 4-monooxygenase cytochrome P450 (PMAA_062960)	-550	CCGGGACGGGCCG	None
		-540	CCGCCAAGAGCCG	-
Heme Binding	Cytochrome P450 monooxygenase (PMAA_088100)	-133	CCGAGTAGCGCCG	Down
(GO: 0020037)	Cytochrome P450 (PMAA_022530)	-100	CCGCCGCGTGCCG	None
	Cytochrome c (PMAA_076160)	-638	CCGGTTGTGCCCG	Down
	Holocytochrome c-type synthase (PMAA_085990)	-75	CCGGCGGACCCCG	Down
	Integral membrane protein (PMAA_004690)	-253	CCGGTGGGTTCCG	Up
	Nitrate reductase (PMAA_068110)	-719	CCGGCCATGCCCG	Up
		-136	CCGGCCATGCCCG	-
	Glutamate synthase (NADH)(PMAA_097140)	-984	CCGCCGGTGGCCG	None
	Ferrooxidoreductase Fet3 (PMAA_057450)	-74	CCGGCGATACCCG	Up
	* High-affinity iron transporter fetA (PMAA_057440)	-172	CCGTGTTGTGCCG	Up
	* Ferric-chelate reductase fetB (PMAA_023700)	-272	CCGGGTATCGCCG	Up
	* MAP kinase mpkA (PMAA_080160)	-948	CCGCTCCAGCCCG	None
* Translation	Ribosome assembly and transport Srp40, (PMAA_054560)	-259	CCGCCCAACACCG	Down
	Ribosomal protein L34 protein (PMAA_055690)	-637	CCGACGGAACCCG	Down
	Ribosomal protein L24E (PMAA_078950)	-773	CCGGCAGCAACCG	None
	40S ribosomal protein S26 (PMAA_026340)	-46	CCGTGCCCTCCCG	Down
	Translation initiation factor eIF4E3, putative (PMAA_082350)	-514	CCGCCCGTGGCCG	Down
	U3 small nucleolar ribonucleoprotein IMP4, (PMAA_067630)	-511	CCGACCAGAGCCG	Down
* Manually analysis

## Sheet: MEME Motif 1000
Motif ID	Motif	Locus tag	Sequence Name	Strand	Start	End	p-value	q-value	Matched Sequence		Consensus binding sequences
1	CCGNNNNNNNCCG	PMAA_079160	PMAA_079160|PMAA_079160	-	1	13	5.6e-07	0.498	CCGCCCCCGGCCG
1	CCGNNNNNNNCCG	PMAA_013930	PMAA_013930|PMAA_013930	-	110	122	5.6e-07	0.498	CCGCGGGGCGCCG
1	CCGNNNNNNNCCG	PMAA_028600	PMAA_028600|PMAA_028600	+	163	175	5.6e-07	0.498	CCGCGCCGGCCCG
1	CCGNNNNNNNCCG	PMAA_044030	PMAA_044030|PMAA_044030	-	296	308	5.6e-07	0.498	CCGGGCGGGGCCG
1	CCGNNNNNNNCCG	PMAA_037450	PMAA_037450|PMAA_037450	-	318	330	5.6e-07	0.498	CCGCGCCGCGCCG
1	CCGNNNNNNNCCG	PMAA_057620	PMAA_057620|PMAA_057620	+	397	409	5.6e-07	0.498	CCGCCGCGCGCCG
1	CCGNNNNNNNCCG	PMAA_089770	PMAA_089770|PMAA_089770	-	403	415	5.6e-07	0.498	CCGCGGCGCGCCG
1	CCGNNNNNNNCCG	PMAA_024170	PMAA_024170|PMAA_024170	+	477	489	5.6e-07	0.498	CCGCCGCCGCCCG
1	CCGNNNNNNNCCG	PMAA_021610	PMAA_021610|PMAA_021610	-	530	542	5.6e-07	0.498	CCGCCGCCGCCCG
1	CCGNNNNNNNCCG	PMAA_085400	PMAA_085400|PMAA_085400	-	531	543	5.6e-07	0.498	CCGCCCGCCGCCG
1	CCGNNNNNNNCCG	PMAA_087650	PMAA_087650|PMAA_087650	-	658	670	5.6e-07	0.498	CCGGCCGGGGCCG
1	CCGNNNNNNNCCG	PMAA_024130	PMAA_024130|PMAA_024130	+	711	723	5.6e-07	0.498	CCGCCCCCCCCCG
1	CCGNNNNNNNCCG	PMAA_028590	PMAA_028590|PMAA_028590	-	814	826	5.6e-07	0.498	CCGCGCCGGCCCG
1	CCGNNNNNNNCCG	PMAA_008610	PMAA_008610|PMAA_008610	-	815	827	5.6e-07	0.498	CCGCGGCCCGCCG
1	CCGNNNNNNNCCG	PMAA_002180	PMAA_002180|PMAA_002180	+	850	862	5.6e-07	0.498	CCGCCCGCCGCCG
1	CCGNNNNNNNCCG	PMAA_065010	PMAA_065010|PMAA_065010	+	872	884	5.6e-07	0.498	CCGGCGGGCCCCG
1	CCGNNNNNNNCCG	PMAA_098590	PMAA_098590|PMAA_098590	-	1086	1098	5.6e-07	0.498	CCGGCCGGGGCCG
1	CCGNNNNNNNCCG	PMAA_096690	PMAA_096690|PMAA_096690	+	1120	1132	5.6e-07	0.498	CCGCCGGCCGCCG
1	CCGNNNNNNNCCG	PMAA_027700	PMAA_027700|PMAA_027700	+	1142	1154	5.6e-07	0.498	CCGGGGCCGGCCG
1	CCGNNNNNNNCCG	PMAA_070350	PMAA_070350|PMAA_070350	+	41	53	5.25e-06	0.746	CCGCGGCTCGCCG
1	CCGNNNNNNNCCG	PMAA_031470	PMAA_031470|PMAA_031470	-	32	44	5.25e-06	0.746	CCGCCTGCCGCCG
1	CCGNNNNNNNCCG	PMAA_031470	PMAA_031470|PMAA_031470	-	35	47	5.25e-06	0.746	CCGCCGCCTGCCG
1	CCGNNNNNNNCCG	PMAA_102580	PMAA_102580|PMAA_102580	-	35	47	5.25e-06	0.746	CCGCGGTGCGCCG
1	CCGNNNNNNNCCG	PMAA_084800	PMAA_084800|PMAA_084800	-	71	83	5.25e-06	0.746	CCGACGGCGGCCG
1	CCGNNNNNNNCCG	PMAA_085990	PMAA_085990|PMAA_085990	-	75	87	5.25e-06	0.746	CCGGCGGACCCCG
1	CCGNNNNNNNCCG	PMAA_079420	PMAA_079420|PMAA_079420	+	92	104	5.25e-06	0.746	CCGGCCAGGGCCG
1	CCGNNNNNNNCCG	PMAA_050790	PMAA_050790|PMAA_050790	-	82	94	5.25e-06	0.746	CCGTGCGGCGCCG
1	CCGNNNNNNNCCG	PMAA_016430	PMAA_016430|PMAA_016430	-	98	110	5.25e-06	0.746	CCGCCCTCCCCCG
1	CCGNNNNNNNCCG	PMAA_063550	PMAA_063550|PMAA_063550	+	111	123	5.25e-06	0.746	CCGCTGCCGGCCG
1	CCGNNNNNNNCCG	PMAA_022530	PMAA_022530|PMAA_022530	-	100	112	5.25e-06	0.746	CCGCCGCGTGCCG
1	CCGNNNNNNNCCG	PMAA_054310	PMAA_054310|PMAA_054310	-	103	115	5.25e-06	0.746	CCGGCCTCGGCCG
1	CCGNNNNNNNCCG	PMAA_047660	PMAA_047660|PMAA_047660	-	105	117	5.25e-06	0.746	CCGGCCTCCGCCG
1	CCGNNNNNNNCCG	PMAA_098700	PMAA_098700|PMAA_098700	+	127	139	5.25e-06	0.746	CCGTCGCCGCCCG
1	CCGNNNNNNNCCG	PMAA_073400	PMAA_073400|PMAA_073400	-	118	130	5.25e-06	0.746	CCGCTGGGGCCCG
1	CCGNNNNNNNCCG	PMAA_100990	PMAA_100990|PMAA_100990	+	133	145	5.25e-06	0.746	CCGACCGCCGCCG
1	CCGNNNNNNNCCG	PMAA_057600	PMAA_057600|PMAA_057600	-	128	140	5.25e-06	0.746	CCGCGCCTGCCCG
1	CCGNNNNNNNCCG	PMAA_086350	PMAA_086350|PMAA_086350	+	151	163	5.25e-06	0.746	CCGGGCAGCGCCG
1	CCGNNNNNNNCCG	PMAA_031460	PMAA_031460|PMAA_031460	+	152	164	5.25e-06	0.746	CCGCCGCCTGCCG
1	CCGNNNNNNNCCG	PMAA_031460	PMAA_031460|PMAA_031460	+	155	167	5.25e-06	0.746	CCGCCTGCCGCCG
1	CCGNNNNNNNCCG	PMAA_046580	PMAA_046580|PMAA_046580	-	146	158	5.25e-06	0.746	CCGCACCGGGCCG
1	CCGNNNNNNNCCG	PMAA_064000	PMAA_064000|PMAA_064000	+	184	196	5.25e-06	0.746	CCGGGCACGGCCG
1	CCGNNNNNNNCCG	PMAA_097890	PMAA_097890|PMAA_097890	+	194	206	5.25e-06	0.746	CCGCCCCGCACCG
1	CCGNNNNNNNCCG	PMAA_057590	PMAA_057590|PMAA_057590	+	202	214	5.25e-06	0.746	CCGCGCCTGCCCG
1	CCGNNNNNNNCCG	PMAA_028160	PMAA_028160|PMAA_028160	+	224	236	5.25e-06	0.746	CCGCGCCTGCCCG
1	CCGNNNNNNNCCG	PMAA_032720	PMAA_032720|PMAA_032720	+	245	257	5.25e-06	0.746	CCGGCGGGGTCCG
1	CCGNNNNNNNCCG	PMAA_032740	PMAA_032740|PMAA_032740	-	236	248	5.25e-06	0.746	CCGGCGGGGTCCG
1	CCGNNNNNNNCCG	PMAA_050800	PMAA_050800|PMAA_050800	+	253	265	5.25e-06	0.746	CCGTGCGGCGCCG
1	CCGNNNNNNNCCG	PMAA_014150	PMAA_014150|PMAA_014150	+	264	276	5.25e-06	0.746	CCGGCGCCACCCG
1	CCGNNNNNNNCCG	PMAA_016440	PMAA_016440|PMAA_016440	+	275	287	5.25e-06	0.746	CCGCCCTCCCCCG
1	CCGNNNNNNNCCG	PMAA_021660	PMAA_021660|PMAA_021660	-	266	278	5.25e-06	0.746	CCGGTCGGCCCCG
1	CCGNNNNNNNCCG	PMAA_018910	PMAA_018910|PMAA_018910	+	283	295	5.25e-06	0.746	CCGCCCACCCCCG
1	CCGNNNNNNNCCG	PMAA_091170	PMAA_091170|PMAA_091170	+	289	301	5.25e-06	0.746	CCGCCGACCGCCG
1	CCGNNNNNNNCCG	PMAA_037390	PMAA_037390|PMAA_037390	-	292	304	5.25e-06	0.746	CCGGCGGAGGCCG
1	CCGNNNNNNNCCG	PMAA_009200	PMAA_009200|PMAA_009200	+	305	317	5.25e-06	0.746	CCGCGTCCGGCCG
1	CCGNNNNNNNCCG	PMAA_096890	PMAA_096890|PMAA_096890	+	323	335	5.25e-06	0.746	CCGCCACCCGCCG
1	CCGNNNNNNNCCG	PMAA_080270	PMAA_080270|PMAA_080270	+	339	351	5.25e-06	0.746	CCGGGGCGGTCCG
1	CCGNNNNNNNCCG	PMAA_051690	PMAA_051690|PMAA_051690	+	339	351	5.25e-06	0.746	CCGCGCCTGCCCG
1	CCGNNNNNNNCCG	PMAA_095300	PMAA_095300|PMAA_095300	+	350	362	5.25e-06	0.746	CCGAGCCGCCCCG
1	CCGNNNNNNNCCG	PMAA_052110	PMAA_052110|PMAA_052110	+	356	368	5.25e-06	0.746	CCGCCGCAGGCCG
1	CCGNNNNNNNCCG	PMAA_018900	PMAA_018900|PMAA_018900	-	347	359	5.25e-06	0.746	CCGCCCACCCCCG
1	CCGNNNNNNNCCG	PMAA_018240	PMAA_018240|PMAA_018240	-	348	360	5.25e-06	0.746	CCGGCGACGGCCG
1	CCGNNNNNNNCCG	PMAA_010480	PMAA_010480|PMAA_010480	+	390	402	5.25e-06	0.746	CCGGACGGCCCCG
1	CCGNNNNNNNCCG	PMAA_016320	PMAA_016320|PMAA_016320	+	393	405	5.25e-06	0.746	CCGCCAGGCCCCG
1	CCGNNNNNNNCCG	PMAA_085210	PMAA_085210|PMAA_085210	+	400	412	5.25e-06	0.746	CCGACGCCGCCCG
1	CCGNNNNNNNCCG	PMAA_060080	PMAA_060080|PMAA_060080	+	430	442	5.25e-06	0.746	CCGCCCCGTCCCG
1	CCGNNNNNNNCCG	PMAA_042750	PMAA_042750|PMAA_042750	+	446	458	5.25e-06	0.746	CCGGCTGCCGCCG
1	CCGNNNNNNNCCG	PMAA_011440	PMAA_011440|PMAA_011440	+	483	495	5.25e-06	0.746	CCGGACGGGGCCG
1	CCGNNNNNNNCCG	PMAA_015150	PMAA_015150|PMAA_015150	+	487	499	5.25e-06	0.746	CCGCAGCCCGCCG
1	CCGNNNNNNNCCG	PMAA_051600	PMAA_051600|PMAA_051600	-	509	521	5.25e-06	0.746	CCGACCCGGCCCG
1	CCGNNNNNNNCCG	PMAA_098050	PMAA_098050|PMAA_098050	-	509	521	5.25e-06	0.746	CCGGGCGCAGCCG
1	CCGNNNNNNNCCG	PMAA_057020	PMAA_057020|PMAA_057020	+	524	536	5.25e-06	0.746	CCGCCCTCCCCCG
1	CCGNNNNNNNCCG	PMAA_057290	PMAA_057290|PMAA_057290	+	524	536	5.25e-06	0.746	CCGAGGGCCGCCG
1	CCGNNNNNNNCCG	PMAA_082350	PMAA_082350|PMAA_082350	-	514	526	5.25e-06	0.746	CCGCCCGTGGCCG
1	CCGNNNNNNNCCG	PMAA_016310	PMAA_016310|PMAA_016310	-	527	539	5.25e-06	0.746	CCGCCAGGCCCCG
1	CCGNNNNNNNCCG	PMAA_034100	PMAA_034100|PMAA_034100	-	528	540	5.25e-06	0.746	CCGGCGCCTGCCG
1	CCGNNNNNNNCCG	PMAA_036660	PMAA_036660|PMAA_036660	+	547	559	5.25e-06	0.746	CCGCCCGTCGCCG
1	CCGNNNNNNNCCG	PMAA_062960	PMAA_062960|PMAA_062960	-	550	562	5.25e-06	0.746	CCGGGACGGGCCG
1	CCGNNNNNNNCCG	PMAA_041650	PMAA_041650|PMAA_041650	+	613	625	5.25e-06	0.746	CCGAGCGCCGCCG
1	CCGNNNNNNNCCG	PMAA_053420	PMAA_053420|PMAA_053420	+	619	631	5.25e-06	0.746	CCGGGGCAGGCCG
1	CCGNNNNNNNCCG	PMAA_084810	PMAA_084810|PMAA_084810	+	624	636	5.25e-06	0.746	CCGACGGCGGCCG
1	CCGNNNNNNNCCG	PMAA_018230	PMAA_018230|PMAA_018230	+	633	645	5.25e-06	0.746	CCGGCGACGGCCG
1	CCGNNNNNNNCCG	PMAA_074280	PMAA_074280|PMAA_074280	+	637	649	5.25e-06	0.746	CCGCTGGCGGCCG
1	CCGNNNNNNNCCG	PMAA_001540	PMAA_001540|PMAA_001540	-	627	639	5.25e-06	0.746	CCGCCGCGCTCCG
1	CCGNNNNNNNCCG	PMAA_080280	PMAA_080280|PMAA_080280	-	633	645	5.25e-06	0.746	CCGGGGCGGTCCG
1	CCGNNNNNNNCCG	PMAA_014140	PMAA_014140|PMAA_014140	-	650	662	5.25e-06	0.746	CCGGCGCCACCCG
1	CCGNNNNNNNCCG	PMAA_037180	PMAA_037180|PMAA_037180	-	667	679	5.25e-06	0.746	CCGCCGGTGCCCG
1	CCGNNNNNNNCCG	PMAA_011090	PMAA_011090|PMAA_011090	+	690	702	5.25e-06	0.746	CCGCCAGCCGCCG
1	CCGNNNNNNNCCG	PMAA_063560	PMAA_063560|PMAA_063560	-	679	691	5.25e-06	0.746	CCGCTGCCGGCCG
1	CCGNNNNNNNCCG	PMAA_053000	PMAA_053000|PMAA_053000	+	745	757	5.25e-06	0.746	CCGCAGCGGCCCG
1	CCGNNNNNNNCCG	PMAA_092890	PMAA_092890|PMAA_092890	+	746	758	5.25e-06	0.746	CCGACCGCGCCCG
1	CCGNNNNNNNCCG	PMAA_013760	PMAA_013760|PMAA_013760	-	741	753	5.25e-06	0.746	CCGCTGCCCGCCG
1	CCGNNNNNNNCCG	PMAA_054320	PMAA_054320|PMAA_054320	+	753	765	5.25e-06	0.746	CCGGCCTCGGCCG
1	CCGNNNNNNNCCG	PMAA_004490	PMAA_004490|PMAA_004490	+	761	773	5.25e-06	0.746	CCGCGCGGCTCCG
1	CCGNNNNNNNCCG	PMAA_003650	PMAA_003650|PMAA_003650	+	768	780	5.25e-06	0.746	CCGCCCCGGTCCG
1	CCGNNNNNNNCCG	PMAA_072570	PMAA_072570|PMAA_072570	-	766	778	5.25e-06	0.746	CCGCCCCAGCCCG
1	CCGNNNNNNNCCG	PMAA_064010	PMAA_064010|PMAA_064010	-	789	801	5.25e-06	0.746	CCGGGCACGGCCG
1	CCGNNNNNNNCCG	PMAA_067970	PMAA_067970|PMAA_067970	-	800	812	5.25e-06	0.746	CCGCGGTGGCCCG
1	CCGNNNNNNNCCG	PMAA_047670	PMAA_047670|PMAA_047670	+	821	833	5.25e-06	0.746	CCGGCCTCCGCCG
1	CCGNNNNNNNCCG	PMAA_076380	PMAA_076380|PMAA_076380	+	825	837	5.25e-06	0.746	CCGCCCACCCCCG
1	CCGNNNNNNNCCG	PMAA_102130	PMAA_102130|PMAA_102130	-	816	828	5.25e-06	0.746	CCGGCGAGGCCCG
1	CCGNNNNNNNCCG	PMAA_058690	PMAA_058690|PMAA_058690	-	830	842	5.25e-06	0.746	CCGCGCCTCGCCG
1	CCGNNNNNNNCCG	PMAA_027870	PMAA_027870|PMAA_027870	+	843	855	5.25e-06	0.746	CCGCGCGACGCCG
1	CCGNNNNNNNCCG	PMAA_063050	PMAA_063050|PMAA_063050	+	848	860	5.25e-06	0.746	CCGAGGCGCCCCG
1	CCGNNNNNNNCCG	PMAA_061490	PMAA_061490|PMAA_061490	-	845	857	5.25e-06	0.746	CCGGGGACCGCCG
1	CCGNNNNNNNCCG	PMAA_019590	PMAA_019590|PMAA_019590	+	858	870	5.25e-06	0.746	CCGGGCAGGGCCG
1	CCGNNNNNNNCCG	PMAA_012970	PMAA_012970|PMAA_012970	+	866	878	5.25e-06	0.746	CCGGCCCTGCCCG
1	CCGNNNNNNNCCG	PMAA_012970	PMAA_012970|PMAA_012970	-	867	879	5.25e-06	0.746	CCGGGCAGGGCCG
1	CCGNNNNNNNCCG	PMAA_076250	PMAA_076250|PMAA_076250	-	867	879	5.25e-06	0.746	CCGTGGGGGCCCG
1	CCGNNNNNNNCCG	PMAA_019640	PMAA_019640|PMAA_019640	+	884	896	5.25e-06	0.746	CCGCAGCCCGCCG
1	CCGNNNNNNNCCG	PMAA_097390	PMAA_097390|PMAA_097390	+	903	915	5.25e-06	0.746	CCGCCCCGCACCG
1	CCGNNNNNNNCCG	PMAA_024320	PMAA_024320|PMAA_024320	+	954	966	5.25e-06	0.746	CCGCTCCCGCCCG
1	CCGNNNNNNNCCG	PMAA_097140	PMAA_097140|PMAA_097140	-	984	996	5.25e-06	0.746	CCGCCGGTGGCCG
1	CCGNNNNNNNCCG	PMAA_098390	PMAA_098390|PMAA_098390	-	1038	1050	5.25e-06	0.746	CCGGGCGAGGCCG
1	CCGNNNNNNNCCG	PMAA_045020	PMAA_045020|PMAA_045020	-	1059	1071	5.25e-06	0.746	CCGCCGGGACCCG
1	CCGNNNNNNNCCG	PMAA_002560	PMAA_002560|PMAA_002560	-	1061	1073	5.25e-06	0.746	CCGCGCCCGACCG
1	CCGNNNNNNNCCG	PMAA_049560	PMAA_049560|PMAA_049560	+	1087	1099	5.25e-06	0.746	CCGCTGGCCCCCG
1	CCGNNNNNNNCCG	PMAA_084830	PMAA_084830|PMAA_084830	+	1141	1153	5.25e-06	0.746	CCGCCGCTGCCCG
1	CCGNNNNNNNCCG	PMAA_094680	PMAA_094680|PMAA_094680	+	1147	1159	5.25e-06	0.746	CCGACGGCGCCCG
1	CCGNNNNNNNCCG	PMAA_039730	PMAA_039730|PMAA_039730	+	1181	1193	5.25e-06	0.746	CCGCCAGGGCCCG
1	CCGNNNNNNNCCG	PMAA_042850	PMAA_042850|PMAA_042850	+	3	15	2.21e-05	0.863	CCGACGCCACCCG
1	CCGNNNNNNNCCG	PMAA_080160	PMAA_080160|PMAA_080160	+	4	16	2.21e-05	0.863	CCGCTCCAGCCCG
1	CCGNNNNNNNCCG	PMAA_077560	PMAA_077560|PMAA_077560	+	10	22	2.21e-05	0.863	CCGACGACGGCCG
1	CCGNNNNNNNCCG	PMAA_020980	PMAA_020980|PMAA_020980	+	14	26	2.21e-05	0.863	CCGCCGAGAGCCG
1	CCGNNNNNNNCCG	PMAA_077560	PMAA_077560|PMAA_077560	-	7	19	2.21e-05	0.863	CCGTCGTCGGCCG
1	CCGNNNNNNNCCG	PMAA_015390	PMAA_015390|PMAA_015390	+	19	31	2.21e-05	0.863	CCGGCCAAGGCCG
1	CCGNNNNNNNCCG	PMAA_015390	PMAA_015390|PMAA_015390	-	20	32	2.21e-05	0.863	CCGGCCTTGGCCG
1	CCGNNNNNNNCCG	PMAA_067160	PMAA_067160|PMAA_067160	+	34	46	2.21e-05	0.863	CCGCGGCTCTCCG
1	CCGNNNNNNNCCG	PMAA_056400	PMAA_056400|PMAA_056400	-	22	34	2.21e-05	0.863	CCGTCCTGCCCCG
1	CCGNNNNNNNCCG	PMAA_013700	PMAA_013700|PMAA_013700	+	35	47	2.21e-05	0.863	CCGGACGAGCCCG
1	CCGNNNNNNNCCG	PMAA_049620	PMAA_049620|PMAA_049620	-	24	36	2.21e-05	0.863	CCGGCCACGACCG
1	CCGNNNNNNNCCG	PMAA_062660	PMAA_062660|PMAA_062660	+	42	54	2.21e-05	0.863	CCGTCCCCGTCCG
1	CCGNNNNNNNCCG	PMAA_013710	PMAA_013710|PMAA_013710	-	36	48	2.21e-05	0.863	CCGGACGAGCCCG
1	CCGNNNNNNNCCG	PMAA_003770	PMAA_003770|PMAA_003770	+	49	61	2.21e-05	0.863	CCGCCCGTCACCG
1	CCGNNNNNNNCCG	PMAA_002650	PMAA_002650|PMAA_002650	-	38	50	2.21e-05	0.863	CCGACAGCCGCCG
1	CCGNNNNNNNCCG	PMAA_013740	PMAA_013740|PMAA_013740	+	52	64	2.21e-05	0.863	CCGCCTGAGGCCG
1	CCGNNNNNNNCCG	PMAA_013100	PMAA_013100|PMAA_013100	-	40	52	2.21e-05	0.863	CCGTCTCGGGCCG
1	CCGNNNNNNNCCG	PMAA_040110	PMAA_040110|PMAA_040110	+	53	65	2.21e-05	0.863	CCGGCCAGGACCG
1	CCGNNNNNNNCCG	PMAA_054500	PMAA_054500|PMAA_054500	-	44	56	2.21e-05	0.863	CCGCCAAGGCCCG
1	CCGNNNNNNNCCG	PMAA_026340	PMAA_026340|PMAA_026340	-	46	58	2.21e-05	0.863	CCGTGCCCTCCCG
1	CCGNNNNNNNCCG	PMAA_071270	PMAA_071270|PMAA_071270	-	54	66	2.21e-05	0.863	CCGCTGTGGGCCG
1	CCGNNNNNNNCCG	PMAA_040110	PMAA_040110|PMAA_040110	-	54	66	2.21e-05	0.863	CCGGTCCTGGCCG
1	CCGNNNNNNNCCG	PMAA_081490	PMAA_081490|PMAA_081490	-	54	66	2.21e-05	0.863	CCGCCCCTGACCG
1	CCGNNNNNNNCCG	PMAA_021790	PMAA_021790|PMAA_021790	-	60	72	2.21e-05	0.863	CCGCAGCTCCCCG
1	CCGNNNNNNNCCG	PMAA_089110	PMAA_089110|PMAA_089110	+	73	85	2.21e-05	0.863	CCGGGGCATGCCG
1	CCGNNNNNNNCCG	PMAA_016040	PMAA_016040|PMAA_016040	+	73	85	2.21e-05	0.863	CCGCTGGAGGCCG
1	CCGNNNNNNNCCG	PMAA_019570	PMAA_019570|PMAA_019570	+	77	89	2.21e-05	0.863	CCGCCACGCTCCG
1	CCGNNNNNNNCCG	PMAA_002260	PMAA_002260|PMAA_002260	-	66	78	2.21e-05	0.863	CCGGTAGCGGCCG
1	CCGNNNNNNNCCG	PMAA_002190	PMAA_002190|PMAA_002190	-	67	79	2.21e-05	0.863	CCGAGTGGGGCCG
1	CCGNNNNNNNCCG	PMAA_066770	PMAA_066770|PMAA_066770	-	70	82	2.21e-05	0.863	CCGCCGCTTGCCG
1	CCGNNNNNNNCCG	PMAA_029340	PMAA_029340|PMAA_029340	-	72	84	2.21e-05	0.863	CCGGATCGGCCCG
1	CCGNNNNNNNCCG	PMAA_016050	PMAA_016050|PMAA_016050	-	72	84	2.21e-05	0.863	CCGCTGGAGGCCG
1	CCGNNNNNNNCCG	PMAA_039490	PMAA_039490|PMAA_039490	-	74	86	2.21e-05	0.863	CCGCCCCGATCCG
1	CCGNNNNNNNCCG	PMAA_076290	PMAA_076290|PMAA_076290	+	87	99	2.21e-05	0.863	CCGAGCTCCGCCG
1	CCGNNNNNNNCCG	PMAA_040530	PMAA_040530|PMAA_040530	+	91	103	2.21e-05	0.863	CCGTGGCTCGCCG
1	CCGNNNNNNNCCG	PMAA_016650	PMAA_016650|PMAA_016650	+	91	103	2.21e-05	0.863	CCGGGCTGTCCCG
1	CCGNNNNNNNCCG	PMAA_073150	PMAA_073150|PMAA_073150	-	80	92	2.21e-05	0.863	CCGTCACCGCCCG
1	CCGNNNNNNNCCG	PMAA_022770	PMAA_022770|PMAA_022770	-	81	93	2.21e-05	0.863	CCGCCTGAGGCCG
1	CCGNNNNNNNCCG	PMAA_039440	PMAA_039440|PMAA_039440	-	84	96	2.21e-05	0.863	CCGTTCCCCGCCG
1	CCGNNNNNNNCCG	PMAA_039660	PMAA_039660|PMAA_039660	-	87	99	2.21e-05	0.863	CCGCGGTGCTCCG
1	CCGNNNNNNNCCG	PMAA_024990	PMAA_024990|PMAA_024990	-	89	101	2.21e-05	0.863	CCGGGTAGGCCCG
1	CCGNNNNNNNCCG	PMAA_048050	PMAA_048050|PMAA_048050	-	91	103	2.21e-05	0.863	CCGACTCGCCCCG
1	CCGNNNNNNNCCG	PMAA_098330	PMAA_098330|PMAA_098330	+	103	115	2.21e-05	0.863	CCGAAGGCCGCCG
1	CCGNNNNNNNCCG	PMAA_023310	PMAA_023310|PMAA_023310	-	100	112	2.21e-05	0.863	CCGTGCACGGCCG
1	CCGNNNNNNNCCG	PMAA_012770	PMAA_012770|PMAA_012770	-	101	113	2.21e-05	0.863	CCGGGTCGAGCCG
1	CCGNNNNNNNCCG	PMAA_003570	PMAA_003570|PMAA_003570	-	102	114	2.21e-05	0.863	CCGCGTCTCGCCG
1	CCGNNNNNNNCCG	PMAA_017500	PMAA_017500|PMAA_017500	-	103	115	2.21e-05	0.863	CCGCGGCCAACCG
1	CCGNNNNNNNCCG	PMAA_064620	PMAA_064620|PMAA_064620	-	107	119	2.21e-05	0.863	CCGACGCTGGCCG
1	CCGNNNNNNNCCG	PMAA_098130	PMAA_098130|PMAA_098130	+	123	135	2.21e-05	0.863	CCGGCCAGACCCG
1	CCGNNNNNNNCCG	PMAA_041160	PMAA_041160|PMAA_041160	-	116	128	2.21e-05	0.863	CCGCCGACAGCCG
1	CCGNNNNNNNCCG	PMAA_031990	PMAA_031990|PMAA_031990	-	118	130	2.21e-05	0.863	CCGCCTCGAGCCG
1	CCGNNNNNNNCCG	PMAA_073330	PMAA_073330|PMAA_073330	+	133	145	2.21e-05	0.863	CCGCGCCGAACCG
1	CCGNNNNNNNCCG	PMAA_004950	PMAA_004950|PMAA_004950	-	122	134	2.21e-05	0.863	CCGAGCCCTGCCG
1	CCGNNNNNNNCCG	PMAA_068100	PMAA_068100|PMAA_068100	+	136	148	2.21e-05	0.863	CCGGCCATGCCCG
1	CCGNNNNNNNCCG	PMAA_098130	PMAA_098130|PMAA_098130	-	124	136	2.21e-05	0.863	CCGGGTCTGGCCG
1	CCGNNNNNNNCCG	PMAA_045830	PMAA_045830|PMAA_045830	+	138	150	2.21e-05	0.863	CCGCCGAGGTCCG
1	CCGNNNNNNNCCG	PMAA_073850	PMAA_073850|PMAA_073850	-	133	145	2.21e-05	0.863	CCGCCATCGCCCG
1	CCGNNNNNNNCCG	PMAA_005230	PMAA_005230|PMAA_005230	+	149	161	2.21e-05	0.863	CCGACGCTGGCCG
1	CCGNNNNNNNCCG	PMAA_094480	PMAA_094480|PMAA_094480	-	140	152	2.21e-05	0.863	CCGGCGCGAACCG
1	CCGNNNNNNNCCG	PMAA_083990	PMAA_083990|PMAA_083990	+	154	166	2.21e-05	0.863	CCGTGCGCCACCG
1	CCGNNNNNNNCCG	PMAA_073780	PMAA_073780|PMAA_073780	-	144	156	2.21e-05	0.863	CCGGTCTCGGCCG
1	CCGNNNNNNNCCG	PMAA_031980	PMAA_031980|PMAA_031980	+	158	170	2.21e-05	0.863	CCGCCTCGAGCCG
1	CCGNNNNNNNCCG	PMAA_099550	PMAA_099550|PMAA_099550	-	147	159	2.21e-05	0.863	CCGCCAAGCCCCG
1	CCGNNNNNNNCCG	PMAA_098320	PMAA_098320|PMAA_098320	-	147	159	2.21e-05	0.863	CCGAAGGCCGCCG
1	CCGNNNNNNNCCG	PMAA_072260	PMAA_072260|PMAA_072260	+	163	175	2.21e-05	0.863	CCGACCCGGTCCG
1	CCGNNNNNNNCCG	PMAA_022570	PMAA_022570|PMAA_022570	+	164	176	2.21e-05	0.863	CCGGCCTCAGCCG
1	CCGNNNNNNNCCG	PMAA_052850	PMAA_052850|PMAA_052850	+	172	184	2.21e-05	0.863	CCGCTGGTGGCCG
1	CCGNNNNNNNCCG	PMAA_087220	PMAA_087220|PMAA_087220	-	175	187	2.21e-05	0.863	CCGCGGTCTCCCG
1	CCGNNNNNNNCCG	PMAA_015790	PMAA_015790|PMAA_015790	+	190	202	2.21e-05	0.863	CCGCCACGGTCCG
1	CCGNNNNNNNCCG	PMAA_100560	PMAA_100560|PMAA_100560	-	181	193	2.21e-05	0.863	CCGACGGCCTCCG
1	CCGNNNNNNNCCG	PMAA_046820	PMAA_046820|PMAA_046820	+	198	210	2.21e-05	0.863	CCGCGATGCGCCG
1	CCGNNNNNNNCCG	PMAA_047200	PMAA_047200|PMAA_047200	-	187	199	2.21e-05	0.863	CCGCGCTCTGCCG
1	CCGNNNNNNNCCG	PMAA_022780	PMAA_022780|PMAA_022780	+	203	215	2.21e-05	0.863	CCGCGCCAAGCCG
1	CCGNNNNNNNCCG	PMAA_032800	PMAA_032800|PMAA_032800	-	193	205	2.21e-05	0.863	CCGCGCCTGTCCG
1	CCGNNNNNNNCCG	PMAA_073320	PMAA_073320|PMAA_073320	-	193	205	2.21e-05	0.863	CCGCGCCGAACCG
1	CCGNNNNNNNCCG	PMAA_026350	PMAA_026350|PMAA_026350	+	207	219	2.21e-05	0.863	CCGTGCCCTCCCG
1	CCGNNNNNNNCCG	PMAA_073160	PMAA_073160|PMAA_073160	+	209	221	2.21e-05	0.863	CCGTCACCGCCCG
1	CCGNNNNNNNCCG	PMAA_049310	PMAA_049310|PMAA_049310	+	209	221	2.21e-05	0.863	CCGTTGGCCCCCG
1	CCGNNNNNNNCCG	PMAA_067350	PMAA_067350|PMAA_067350	-	201	213	2.21e-05	0.863	CCGCCTGAGGCCG
1	CCGNNNNNNNCCG	PMAA_035070	PMAA_035070|PMAA_035070	+	215	227	2.21e-05	0.863	CCGACCACCCCCG
1	CCGNNNNNNNCCG	PMAA_095280	PMAA_095280|PMAA_095280	-	204	216	2.21e-05	0.863	CCGGTTCCGCCCG
1	CCGNNNNNNNCCG	PMAA_023560	PMAA_023560|PMAA_023560	+	217	229	2.21e-05	0.863	CCGCTGCTGGCCG
1	CCGNNNNNNNCCG	PMAA_070500	PMAA_070500|PMAA_070500	+	217	229	2.21e-05	0.863	CCGTAGGCCCCCG
1	CCGNNNNNNNCCG	PMAA_077520	PMAA_077520|PMAA_077520	+	220	232	2.21e-05	0.863	CCGCCAGTGGCCG
1	CCGNNNNNNNCCG	PMAA_016640	PMAA_016640|PMAA_016640	-	214	226	2.21e-05	0.863	CCGGGCTGTCCCG
1	CCGNNNNNNNCCG	PMAA_006390	PMAA_006390|PMAA_006390	-	218	230	2.21e-05	0.863	CCGAGGCTCCCCG
1	CCGNNNNNNNCCG	PMAA_025290	PMAA_025290|PMAA_025290	-	233	245	2.21e-05	0.863	CCGCGCTCAGCCG
1	CCGNNNNNNNCCG	PMAA_033620	PMAA_033620|PMAA_033620	+	245	257	2.21e-05	0.863	CCGCTGGGACCCG
1	CCGNNNNNNNCCG	PMAA_019320	PMAA_019320|PMAA_019320	-	234	246	2.21e-05	0.863	CCGCCGCCAACCG
1	CCGNNNNNNNCCG	PMAA_026740	PMAA_026740|PMAA_026740	-	241	253	2.21e-05	0.863	CCGACCTCCCCCG
1	CCGNNNNNNNCCG	PMAA_036600	PMAA_036600|PMAA_036600	+	256	268	2.21e-05	0.863	CCGGACTGGCCCG
1	CCGNNNNNNNCCG	PMAA_095290	PMAA_095290|PMAA_095290	+	258	270	2.21e-05	0.863	CCGGTTCCGCCCG
1	CCGNNNNNNNCCG	PMAA_022540	PMAA_022540|PMAA_022540	+	263	275	2.21e-05	0.863	CCGGACCGGTCCG
1	CCGNNNNNNNCCG	PMAA_083860	PMAA_083860|PMAA_083860	+	264	276	2.21e-05	0.863	CCGGAGGTGGCCG
1	CCGNNNNNNNCCG	PMAA_091040	PMAA_091040|PMAA_091040	+	265	277	2.21e-05	0.863	CCGTGCCGTGCCG
1	CCGNNNNNNNCCG	PMAA_091040	PMAA_091040|PMAA_091040	+	270	282	2.21e-05	0.863	CCGTGCCGTGCCG
1	CCGNNNNNNNCCG	PMAA_008760	PMAA_008760|PMAA_008760	-	263	275	2.21e-05	0.863	CCGGGCATGGCCG
1	CCGNNNNNNNCCG	PMAA_091040	PMAA_091040|PMAA_091040	+	275	287	2.21e-05	0.863	CCGTGCCGTGCCG
1	CCGNNNNNNNCCG	PMAA_072640	PMAA_072640|PMAA_072640	-	263	275	2.21e-05	0.863	CCGGGCATGGCCG
1	CCGNNNNNNNCCG	PMAA_102500	PMAA_102500|PMAA_102500	-	263	275	2.21e-05	0.863	CCGGGCATGGCCG
1	CCGNNNNNNNCCG	PMAA_045820	PMAA_045820|PMAA_045820	-	264	276	2.21e-05	0.863	CCGCCGAGGTCCG
1	CCGNNNNNNNCCG	PMAA_091040	PMAA_091040|PMAA_091040	+	280	292	2.21e-05	0.863	CCGTGCCGTGCCG
1	CCGNNNNNNNCCG	PMAA_077060	PMAA_077060|PMAA_077060	-	268	280	2.21e-05	0.863	CCGAGGCAGGCCG
1	CCGNNNNNNNCCG	PMAA_013970	PMAA_013970|PMAA_013970	-	270	282	2.21e-05	0.863	CCGCCAAGCCCCG
1	CCGNNNNNNNCCG	PMAA_068080	PMAA_068080|PMAA_068080	-	270	282	2.21e-05	0.863	CCGGGGAGCTCCG
1	CCGNNNNNNNCCG	PMAA_056820	PMAA_056820|PMAA_056820	+	283	295	2.21e-05	0.863	CCGAGGCCTCCCG
1	CCGNNNNNNNCCG	PMAA_021040	PMAA_021040|PMAA_021040	+	286	298	2.21e-05	0.863	CCGGACACCGCCG
1	CCGNNNNNNNCCG	PMAA_073860	PMAA_073860|PMAA_073860	+	289	301	2.21e-05	0.863	CCGCCATCGCCCG
1	CCGNNNNNNNCCG	PMAA_061930	PMAA_061930|PMAA_061930	+	291	303	2.21e-05	0.863	CCGGCCCCAACCG
1	CCGNNNNNNNCCG	PMAA_040520	PMAA_040520|PMAA_040520	-	292	304	2.21e-05	0.863	CCGTGGCTCGCCG
1	CCGNNNNNNNCCG	PMAA_061930	PMAA_061930|PMAA_061930	-	292	304	2.21e-05	0.863	CCGGTTGGGGCCG
1	CCGNNNNNNNCCG	PMAA_074990	PMAA_074990|PMAA_074990	-	299	311	2.21e-05	0.863	CCGCGCGTCTCCG
1	CCGNNNNNNNCCG	PMAA_025110	PMAA_025110|PMAA_025110	+	315	327	2.21e-05	0.863	CCGCTCTCGGCCG
1	CCGNNNNNNNCCG	PMAA_068430	PMAA_068430|PMAA_068430	-	303	315	2.21e-05	0.863	CCGCCGTCTGCCG
1	CCGNNNNNNNCCG	PMAA_011050	PMAA_011050|PMAA_011050	-	303	315	2.21e-05	0.863	CCGCCAAGGCCCG
1	CCGNNNNNNNCCG	PMAA_098270	PMAA_098270|PMAA_098270	+	323	335	2.21e-05	0.863	CCGTGGGTGGCCG
1	CCGNNNNNNNCCG	PMAA_011050	PMAA_011050|PMAA_011050	-	313	325	2.21e-05	0.863	CCGCCAAGGCCCG
1	CCGNNNNNNNCCG	PMAA_052240	PMAA_052240|PMAA_052240	+	328	340	2.21e-05	0.863	CCGGAGTGGGCCG
1	CCGNNNNNNNCCG	PMAA_082150	PMAA_082150|PMAA_082150	-	318	330	2.21e-05	0.863	CCGGCCGGTACCG
1	CCGNNNNNNNCCG	PMAA_039480	PMAA_039480|PMAA_039480	+	333	345	2.21e-05	0.863	CCGCCCCGATCCG
1	CCGNNNNNNNCCG	PMAA_021040	PMAA_021040|PMAA_021040	+	338	350	2.21e-05	0.863	CCGGAGAGGGCCG
1	CCGNNNNNNNCCG	PMAA_100180	PMAA_100180|PMAA_100180	-	327	339	2.21e-05	0.863	CCGTCGGTCGCCG
1	CCGNNNNNNNCCG	PMAA_071280	PMAA_071280|PMAA_071280	+	339	351	2.21e-05	0.863	CCGCTGTGGGCCG
1	CCGNNNNNNNCCG	PMAA_018680	PMAA_018680|PMAA_018680	+	346	358	2.21e-05	0.863	CCGCTCCCCTCCG
1	CCGNNNNNNNCCG	PMAA_021040	PMAA_021040|PMAA_021040	-	339	351	2.21e-05	0.863	CCGGCCCTCTCCG
1	CCGNNNNNNNCCG	PMAA_024110	PMAA_024110|PMAA_024110	+	353	365	2.21e-05	0.863	CCGGACTGGCCCG
1	CCGNNNNNNNCCG	PMAA_039510	PMAA_039510|PMAA_039510	-	341	353	2.21e-05	0.863	CCGCTCCTGCCCG
1	CCGNNNNNNNCCG	PMAA_075600	PMAA_075600|PMAA_075600	+	354	366	2.21e-05	0.863	CCGCAGTCGGCCG
1	CCGNNNNNNNCCG	PMAA_086040	PMAA_086040|PMAA_086040	+	357	369	2.21e-05	0.863	CCGGACCACGCCG
1	CCGNNNNNNNCCG	PMAA_077260	PMAA_077260|PMAA_077260	-	349	361	2.21e-05	0.863	CCGTGCTCGGCCG
1	CCGNNNNNNNCCG	PMAA_005080	PMAA_005080|PMAA_005080	-	349	361	2.21e-05	0.863	CCGTCGCTCGCCG
1	CCGNNNNNNNCCG	PMAA_064550	PMAA_064550|PMAA_064550	+	367	379	2.21e-05	0.863	CCGGTGAGGGCCG
1	CCGNNNNNNNCCG	PMAA_042320	PMAA_042320|PMAA_042320	+	372	384	2.21e-05	0.863	CCGCGGTGTGCCG
1	CCGNNNNNNNCCG	PMAA_047190	PMAA_047190|PMAA_047190	+	378	390	2.21e-05	0.863	CCGCGCTCTGCCG
1	CCGNNNNNNNCCG	PMAA_071870	PMAA_071870|PMAA_071870	+	378	390	2.21e-05	0.863	CCGTCCGCTCCCG
1	CCGNNNNNNNCCG	PMAA_060910	PMAA_060910|PMAA_060910	-	371	383	2.21e-05	0.863	CCGCGCTTGGCCG
1	CCGNNNNNNNCCG	PMAA_061940	PMAA_061940|PMAA_061940	+	385	397	2.21e-05	0.863	CCGGTTGGGGCCG
1	CCGNNNNNNNCCG	PMAA_068240	PMAA_068240|PMAA_068240	-	374	386	2.21e-05	0.863	CCGGCGGGTTCCG
1	CCGNNNNNNNCCG	PMAA_079410	PMAA_079410|PMAA_079410	+	397	409	2.21e-05	0.863	CCGCGGAGACCCG
1	CCGNNNNNNNCCG	PMAA_077250	PMAA_077250|PMAA_077250	+	398	410	2.21e-05	0.863	CCGTGCTCGGCCG
1	CCGNNNNNNNCCG	PMAA_091030	PMAA_091030|PMAA_091030	+	398	410	2.21e-05	0.863	CCGGCCCTGTCCG
1	CCGNNNNNNNCCG	PMAA_036610	PMAA_036610|PMAA_036610	-	386	398	2.21e-05	0.863	CCGGACTGGCCCG
1	CCGNNNNNNNCCG	PMAA_061940	PMAA_061940|PMAA_061940	-	386	398	2.21e-05	0.863	CCGGCCCCAACCG
1	CCGNNNNNNNCCG	PMAA_049140	PMAA_049140|PMAA_049140	+	400	412	2.21e-05	0.863	CCGTCAGCGCCCG
1	CCGNNNNNNNCCG	PMAA_038220	PMAA_038220|PMAA_038220	-	392	404	2.21e-05	0.863	CCGCCGTCCACCG
1	CCGNNNNNNNCCG	PMAA_008570	PMAA_008570|PMAA_008570	+	406	418	2.21e-05	0.863	CCGGTTGGGGCCG
1	CCGNNNNNNNCCG	PMAA_091030	PMAA_091030|PMAA_091030	-	399	411	2.21e-05	0.863	CCGGACAGGGCCG
1	CCGNNNNNNNCCG	PMAA_081500	PMAA_081500|PMAA_081500	+	413	425	2.21e-05	0.863	CCGCCCCTGACCG
1	CCGNNNNNNNCCG	PMAA_003780	PMAA_003780|PMAA_003780	-	403	415	2.21e-05	0.863	CCGCCCGTCACCG
1	CCGNNNNNNNCCG	PMAA_022770	PMAA_022770|PMAA_022770	-	403	415	2.21e-05	0.863	CCGCGCCAAGCCG
1	CCGNNNNNNNCCG	PMAA_008570	PMAA_008570|PMAA_008570	-	407	419	2.21e-05	0.863	CCGGCCCCAACCG
1	CCGNNNNNNNCCG	PMAA_039750	PMAA_039750|PMAA_039750	+	423	435	2.21e-05	0.863	CCGCCCATGGCCG
1	CCGNNNNNNNCCG	PMAA_051500	PMAA_051500|PMAA_051500	-	417	429	2.21e-05	0.863	CCGTCGTGCGCCG
1	CCGNNNNNNNCCG	PMAA_026390	PMAA_026390|PMAA_026390	+	440	452	2.21e-05	0.863	CCGCGCCGAACCG
1	CCGNNNNNNNCCG	PMAA_074410	PMAA_074410|PMAA_074410	+	446	458	2.21e-05	0.863	CCGATGCGGGCCG
1	CCGNNNNNNNCCG	PMAA_039090	PMAA_039090|PMAA_039090	+	450	462	2.21e-05	0.863	CCGACGTCGGCCG
1	CCGNNNNNNNCCG	PMAA_047120	PMAA_047120|PMAA_047120	+	465	477	2.21e-05	0.863	CCGCACACCGCCG
1	CCGNNNNNNNCCG	PMAA_095050	PMAA_095050|PMAA_095050	+	465	477	2.21e-05	0.863	CCGAGCGAGGCCG
1	CCGNNNNNNNCCG	PMAA_040100	PMAA_040100|PMAA_040100	+	470	482	2.21e-05	0.863	CCGGTCCTGGCCG
1	CCGNNNNNNNCCG	PMAA_075180	PMAA_075180|PMAA_075180	-	459	471	2.21e-05	0.863	CCGACCGCAGCCG
1	CCGNNNNNNNCCG	PMAA_002660	PMAA_002660|PMAA_002660	+	481	493	2.21e-05	0.863	CCGACAGCCGCCG
1	CCGNNNNNNNCCG	PMAA_040100	PMAA_040100|PMAA_040100	-	471	483	2.21e-05	0.863	CCGGCCAGGACCG
1	CCGNNNNNNNCCG	PMAA_031660	PMAA_031660|PMAA_031660	+	487	499	2.21e-05	0.863	CCGGCTCAGGCCG
1	CCGNNNNNNNCCG	PMAA_020040	PMAA_020040|PMAA_020040	-	485	497	2.21e-05	0.863	CCGGGGTCAGCCG
1	CCGNNNNNNNCCG	PMAA_052170	PMAA_052170|PMAA_052170	-	485	497	2.21e-05	0.863	CCGGGCCATGCCG
1	CCGNNNNNNNCCG	PMAA_020050	PMAA_020050|PMAA_020050	+	501	513	2.21e-05	0.863	CCGGCGCTTCCCG
1	CCGNNNNNNNCCG	PMAA_083930	PMAA_083930|PMAA_083930	+	502	514	2.21e-05	0.863	CCGACTCGGGCCG
1	CCGNNNNNNNCCG	PMAA_077550	PMAA_077550|PMAA_077550	+	504	516	2.21e-05	0.863	CCGTCGTCGGCCG
1	CCGNNNNNNNCCG	PMAA_042200	PMAA_042200|PMAA_042200	+	512	524	2.21e-05	0.863	CCGCACCGCTCCG
1	CCGNNNNNNNCCG	PMAA_077550	PMAA_077550|PMAA_077550	-	501	513	2.21e-05	0.863	CCGACGACGGCCG
1	CCGNNNNNNNCCG	PMAA_077550	PMAA_077550|PMAA_077550	-	511	523	2.21e-05	0.863	CCGAAGGCGGCCG
1	CCGNNNNNNNCCG	PMAA_022780	PMAA_022780|PMAA_022780	+	525	537	2.21e-05	0.863	CCGCCTGAGGCCG
1	CCGNNNNNNNCCG	PMAA_039450	PMAA_039450|PMAA_039450	+	530	542	2.21e-05	0.863	CCGTTCCCCGCCG
1	CCGNNNNNNNCCG	PMAA_004720	PMAA_004720|PMAA_004720	+	535	547	2.21e-05	0.863	CCGACCCAGCCCG
1	CCGNNNNNNNCCG	PMAA_004220	PMAA_004220|PMAA_004220	-	529	541	2.21e-05	0.863	CCGCGCTAGGCCG
1	CCGNNNNNNNCCG	PMAA_099540	PMAA_099540|PMAA_099540	+	544	556	2.21e-05	0.863	CCGCCAAGCCCCG
1	CCGNNNNNNNCCG	PMAA_094470	PMAA_094470|PMAA_094470	+	545	557	2.21e-05	0.863	CCGGCGCGAACCG
1	CCGNNNNNNNCCG	PMAA_059640	PMAA_059640|PMAA_059640	-	533	545	2.21e-05	0.863	CCGCTGCCTGCCG
1	CCGNNNNNNNCCG	PMAA_089110	PMAA_089110|PMAA_089110	+	547	559	2.21e-05	0.863	CCGACGACCCCCG
1	CCGNNNNNNNCCG	PMAA_064180	PMAA_064180|PMAA_064180	-	536	548	2.21e-05	0.863	CCGCCCTACGCCG
1	CCGNNNNNNNCCG	PMAA_015400	PMAA_015400|PMAA_015400	+	555	567	2.21e-05	0.863	CCGGCCTTGGCCG
1	CCGNNNNNNNCCG	PMAA_048040	PMAA_048040|PMAA_048040	+	556	568	2.21e-05	0.863	CCGACTCGCCCCG
1	CCGNNNNNNNCCG	PMAA_059610	PMAA_059610|PMAA_059610	-	544	556	2.21e-05	0.863	CCGACGCGCACCG
1	CCGNNNNNNNCCG	PMAA_095600	PMAA_095600|PMAA_095600	+	564	576	2.21e-05	0.863	CCGCCCGCAACCG
1	CCGNNNNNNNCCG	PMAA_015400	PMAA_015400|PMAA_015400	-	556	568	2.21e-05	0.863	CCGGCCAAGGCCG
1	CCGNNNNNNNCCG	PMAA_067800	PMAA_067800|PMAA_067800	-	561	573	2.21e-05	0.863	CCGCCGCTCTCCG
1	CCGNNNNNNNCCG	PMAA_062940	PMAA_062940|PMAA_062940	+	575	587	2.21e-05	0.863	CCGAAGCCCGCCG
1	CCGNNNNNNNCCG	PMAA_044720	PMAA_044720|PMAA_044720	+	576	588	2.21e-05	0.863	CCGCCTCTCCCCG
1	CCGNNNNNNNCCG	PMAA_005090	PMAA_005090|PMAA_005090	+	576	588	2.21e-05	0.863	CCGTCGCTCGCCG
1	CCGNNNNNNNCCG	PMAA_101780	PMAA_101780|PMAA_101780	+	594	606	2.21e-05	0.863	CCGTTGCCCCCCG
1	CCGNNNNNNNCCG	PMAA_088300	PMAA_088300|PMAA_088300	+	599	611	2.21e-05	0.863	CCGGGCTTCCCCG
1	CCGNNNNNNNCCG	PMAA_004940	PMAA_004940|PMAA_004940	+	599	611	2.21e-05	0.863	CCGAGCCCTGCCG
1	CCGNNNNNNNCCG	PMAA_005650	PMAA_005650|PMAA_005650	+	603	615	2.21e-05	0.863	CCGCCAGCCACCG
1	CCGNNNNNNNCCG	PMAA_002250	PMAA_002250|PMAA_002250	+	609	621	2.21e-05	0.863	CCGGTAGCGGCCG
1	CCGNNNNNNNCCG	PMAA_077530	PMAA_077530|PMAA_077530	-	600	612	2.21e-05	0.863	CCGCCAGTGGCCG
1	CCGNNNNNNNCCG	PMAA_025220	PMAA_025220|PMAA_025220	+	621	633	2.21e-05	0.863	CCGTGGCGTCCCG
1	CCGNNNNNNNCCG	PMAA_038960	PMAA_038960|PMAA_038960	+	628	640	2.21e-05	0.863	CCGACCCTCCCCG
1	CCGNNNNNNNCCG	PMAA_083870	PMAA_083870|PMAA_083870	+	635	647	2.21e-05	0.863	CCGCAACCCGCCG
1	CCGNNNNNNNCCG	PMAA_022560	PMAA_022560|PMAA_022560	-	624	636	2.21e-05	0.863	CCGGCCTCAGCCG
1	CCGNNNNNNNCCG	PMAA_097390	PMAA_097390|PMAA_097390	+	638	650	2.21e-05	0.863	CCGGGCAGAGCCG
1	CCGNNNNNNNCCG	PMAA_008640	PMAA_008640|PMAA_008640	+	638	650	2.21e-05	0.863	CCGAGGGAGGCCG
1	CCGNNNNNNNCCG	PMAA_049610	PMAA_049610|PMAA_049610	+	639	651	2.21e-05	0.863	CCGGCCACGACCG
1	CCGNNNNNNNCCG	PMAA_057700	PMAA_057700|PMAA_057700	-	631	643	2.21e-05	0.863	CCGCTACCCGCCG
1	CCGNNNNNNNCCG	PMAA_039940	PMAA_039940|PMAA_039940	+	655	667	2.21e-05	0.863	CCGTCTCCCCCCG
1	CCGNNNNNNNCCG	PMAA_058000	PMAA_058000|PMAA_058000	+	658	670	2.21e-05	0.863	CCGCCACTCCCCG
1	CCGNNNNNNNCCG	PMAA_091880	PMAA_091880|PMAA_091880	+	666	678	2.21e-05	0.863	CCGTCCCCCTCCG
1	CCGNNNNNNNCCG	PMAA_021800	PMAA_021800|PMAA_021800	+	667	679	2.21e-05	0.863	CCGCAGCTCCCCG
1	CCGNNNNNNNCCG	PMAA_087800	PMAA_087800|PMAA_087800	-	657	669	2.21e-05	0.863	CCGCTGCACGCCG
1	CCGNNNNNNNCCG	PMAA_081590	PMAA_081590|PMAA_081590	+	671	683	2.21e-05	0.863	CCGGACGCCACCG
1	CCGNNNNNNNCCG	PMAA_100570	PMAA_100570|PMAA_100570	+	677	689	2.21e-05	0.863	CCGACGGCCTCCG
1	CCGNNNNNNNCCG	PMAA_003840	PMAA_003840|PMAA_003840	+	679	691	2.21e-05	0.863	CCGCCAGGTCCCG
1	CCGNNNNNNNCCG	PMAA_079630	PMAA_079630|PMAA_079630	+	689	701	2.21e-05	0.863	CCGACGCCGACCG
1	CCGNNNNNNNCCG	PMAA_086760	PMAA_086760|PMAA_086760	+	692	704	2.21e-05	0.863	CCGCGGTCCTCCG
1	CCGNNNNNNNCCG	PMAA_011090	PMAA_011090|PMAA_011090	+	700	712	2.21e-05	0.863	CCGCTCCTGGCCG
1	CCGNNNNNNNCCG	PMAA_002200	PMAA_002200|PMAA_002200	+	701	713	2.21e-05	0.863	CCGAGTGGGGCCG
1	CCGNNNNNNNCCG	PMAA_023560	PMAA_023560|PMAA_023560	-	690	702	2.21e-05	0.863	CCGCAGTCGGCCG
1	CCGNNNNNNNCCG	PMAA_099410	PMAA_099410|PMAA_099410	+	705	717	2.21e-05	0.863	CCGTCCCAGCCCG
1	CCGNNNNNNNCCG	PMAA_009300	PMAA_009300|PMAA_009300	+	706	718	2.21e-05	0.863	CCGCTGCCGACCG
1	CCGNNNNNNNCCG	PMAA_056830	PMAA_056830|PMAA_056830	-	700	712	2.21e-05	0.863	CCGAGGCCTCCCG
1	CCGNNNNNNNCCG	PMAA_062650	PMAA_062650|PMAA_062650	-	701	713	2.21e-05	0.863	CCGTCCCCGTCCG
1	CCGNNNNNNNCCG	PMAA_099400	PMAA_099400|PMAA_099400	+	717	729	2.21e-05	0.863	CCGCCGTCACCCG
1	CCGNNNNNNNCCG	PMAA_070490	PMAA_070490|PMAA_070490	-	716	728	2.21e-05	0.863	CCGTAGGCCCCCG
1	CCGNNNNNNNCCG	PMAA_041680	PMAA_041680|PMAA_041680	+	728	740	2.21e-05	0.863	CCGACGGCAGCCG
1	CCGNNNNNNNCCG	PMAA_068110	PMAA_068110|PMAA_068110	-	719	731	2.21e-05	0.863	CCGGCCATGCCCG
1	CCGNNNNNNNCCG	PMAA_006380	PMAA_006380|PMAA_006380	+	746	758	2.21e-05	0.863	CCGAGGCTCCCCG
1	CCGNNNNNNNCCG	PMAA_034600	PMAA_034600|PMAA_034600	-	736	748	2.21e-05	0.863	CCGCGCTTGGCCG
1	CCGNNNNNNNCCG	PMAA_020550	PMAA_020550|PMAA_020550	+	752	764	2.21e-05	0.863	CCGTCCCGTCCCG
1	CCGNNNNNNNCCG	PMAA_013110	PMAA_013110|PMAA_013110	+	755	767	2.21e-05	0.863	CCGTCTCGGGCCG
1	CCGNNNNNNNCCG	PMAA_020550	PMAA_020550|PMAA_020550	+	757	769	2.21e-05	0.863	CCGTCCCGTCCCG
1	CCGNNNNNNNCCG	PMAA_064320	PMAA_064320|PMAA_064320	+	760	772	2.21e-05	0.863	CCGCCGATGGCCG
1	CCGNNNNNNNCCG	PMAA_052790	PMAA_052790|PMAA_052790	-	749	761	2.21e-05	0.863	CCGCCGAGAGCCG
1	CCGNNNNNNNCCG	PMAA_020550	PMAA_020550|PMAA_020550	+	762	774	2.21e-05	0.863	CCGTCCCGTCCCG
1	CCGNNNNNNNCCG	PMAA_044070	PMAA_044070|PMAA_044070	+	764	776	2.21e-05	0.863	CCGTGGGTGGCCG
1	CCGNNNNNNNCCG	PMAA_084020	PMAA_084020|PMAA_084020	+	769	781	2.21e-05	0.863	CCGTGGGTGGCCG
1	CCGNNNNNNNCCG	PMAA_057830	PMAA_057830|PMAA_057830	+	774	786	2.21e-05	0.863	CCGGACCGCACCG
1	CCGNNNNNNNCCG	PMAA_020330	PMAA_020330|PMAA_020330	+	775	787	2.21e-05	0.863	CCGAGCGCGACCG
1	CCGNNNNNNNCCG	PMAA_039670	PMAA_039670|PMAA_039670	+	782	794	2.21e-05	0.863	CCGCGGTGCTCCG
1	CCGNNNNNNNCCG	PMAA_065200	PMAA_065200|PMAA_065200	+	784	796	2.21e-05	0.863	CCGCCGCAAGCCG
1	CCGNNNNNNNCCG	PMAA_080180	PMAA_080180|PMAA_080180	-	777	789	2.21e-05	0.863	CCGGCCAACCCCG
1	CCGNNNNNNNCCG	PMAA_042600	PMAA_042600|PMAA_042600	-	780	792	2.21e-05	0.863	CCGGCGACGTCCG
1	CCGNNNNNNNCCG	PMAA_052310	PMAA_052310|PMAA_052310	+	795	807	2.21e-05	0.863	CCGACCGGGACCG
1	CCGNNNNNNNCCG	PMAA_088280	PMAA_088280|PMAA_088280	-	788	800	2.21e-05	0.863	CCGCAGGGGACCG
1	CCGNNNNNNNCCG	PMAA_087230	PMAA_087230|PMAA_087230	+	802	814	2.21e-05	0.863	CCGCGGTCTCCCG
1	CCGNNNNNNNCCG	PMAA_080660	PMAA_080660|PMAA_080660	+	811	823	2.21e-05	0.863	CCGCCGACACCCG
1	CCGNNNNNNNCCG	PMAA_078080	PMAA_078080|PMAA_078080	-	807	819	2.21e-05	0.863	CCGTGCGAGGCCG
1	CCGNNNNNNNCCG	PMAA_030800	PMAA_030800|PMAA_030800	+	830	842	2.21e-05	0.863	CCGCGCCTTCCCG
1	CCGNNNNNNNCCG	PMAA_047410	PMAA_047410|PMAA_047410	-	825	837	2.21e-05	0.863	CCGCCGGCATCCG
1	CCGNNNNNNNCCG	PMAA_072560	PMAA_072560|PMAA_072560	-	826	838	2.21e-05	0.863	CCGACCGAGGCCG
1	CCGNNNNNNNCCG	PMAA_078230	PMAA_078230|PMAA_078230	+	841	853	2.21e-05	0.863	CCGCGCACGTCCG
1	CCGNNNNNNNCCG	PMAA_008420	PMAA_008420|PMAA_008420	+	847	859	2.21e-05	0.863	CCGCCAGTCGCCG
1	CCGNNNNNNNCCG	PMAA_048040	PMAA_048040|PMAA_048040	-	836	848	2.21e-05	0.863	CCGACGACCGCCG
1	CCGNNNNNNNCCG	PMAA_048540	PMAA_048540|PMAA_048540	+	849	861	2.21e-05	0.863	CCGGCGGTAGCCG
1	CCGNNNNNNNCCG	PMAA_063050	PMAA_063050|PMAA_063050	+	858	870	2.21e-05	0.863	CCGCTGCTCGCCG
1	CCGNNNNNNNCCG	PMAA_068960	PMAA_068960|PMAA_068960	-	848	860	2.21e-05	0.863	CCGGCGCAGACCG
1	CCGNNNNNNNCCG	PMAA_009840	PMAA_009840|PMAA_009840	+	865	877	2.21e-05	0.863	CCGCCAACCGCCG
1	CCGNNNNNNNCCG	PMAA_087380	PMAA_087380|PMAA_087380	+	868	880	2.21e-05	0.863	CCGCACCGCACCG
1	CCGNNNNNNNCCG	PMAA_092040	PMAA_092040|PMAA_092040	-	860	872	2.21e-05	0.863	CCGGCAGGAGCCG
1	CCGNNNNNNNCCG	PMAA_090120	PMAA_090120|PMAA_090120	+	881	893	2.21e-05	0.863	CCGCTCAGCCCCG
1	CCGNNNNNNNCCG	PMAA_006330	PMAA_006330|PMAA_006330	-	879	891	2.21e-05	0.863	CCGCCGAGTCCCG
1	CCGNNNNNNNCCG	PMAA_080320	PMAA_080320|PMAA_080320	-	888	900	2.21e-05	0.863	CCGCGCCAGACCG
1	CCGNNNNNNNCCG	PMAA_042310	PMAA_042310|PMAA_042310	+	900	912	2.21e-05	0.863	CCGAGCGGGACCG
1	CCGNNNNNNNCCG	PMAA_099210	PMAA_099210|PMAA_099210	-	889	901	2.21e-05	0.863	CCGTCGCCGTCCG
1	CCGNNNNNNNCCG	PMAA_022340	PMAA_022340|PMAA_022340	+	909	921	2.21e-05	0.863	CCGCCAGTGCCCG
1	CCGNNNNNNNCCG	PMAA_028750	PMAA_028750|PMAA_028750	-	903	915	2.21e-05	0.863	CCGCCGCTGTCCG
1	CCGNNNNNNNCCG	PMAA_006980	PMAA_006980|PMAA_006980	+	918	930	2.21e-05	0.863	CCGGCTGCGACCG
1	CCGNNNNNNNCCG	PMAA_011650	PMAA_011650|PMAA_011650	+	921	933	2.21e-05	0.863	CCGCCGATGCCCG
1	CCGNNNNNNNCCG	PMAA_011040	PMAA_011040|PMAA_011040	+	947	959	2.21e-05	0.863	CCGAGCACGCCCG
1	CCGNNNNNNNCCG	PMAA_039730	PMAA_039730|PMAA_039730	+	950	962	2.21e-05	0.863	CCGCGACCCACCG
1	CCGNNNNNNNCCG	PMAA_046260	PMAA_046260|PMAA_046260	+	970	982	2.21e-05	0.863	CCGCCCAGTCCCG
1	CCGNNNNNNNCCG	PMAA_013040	PMAA_013040|PMAA_013040	+	984	996	2.21e-05	0.863	CCGACCTCGCCCG
1	CCGNNNNNNNCCG	PMAA_028020	PMAA_028020|PMAA_028020	-	983	995	2.21e-05	0.863	CCGGGACGACCCG
1	CCGNNNNNNNCCG	PMAA_021340	PMAA_021340|PMAA_021340	+	1005	1017	2.21e-05	0.863	CCGCCACGCTCCG
1	CCGNNNNNNNCCG	PMAA_028750	PMAA_028750|PMAA_028750	+	1008	1020	2.21e-05	0.863	CCGCGATGGCCCG
1	CCGNNNNNNNCCG	PMAA_008250	PMAA_008250|PMAA_008250	+	1017	1029	2.21e-05	0.863	CCGCCTCTCGCCG
1	CCGNNNNNNNCCG	PMAA_030880	PMAA_030880|PMAA_030880	+	1026	1038	2.21e-05	0.863	CCGTTCCCCGCCG
1	CCGNNNNNNNCCG	PMAA_005990	PMAA_005990|PMAA_005990	-	1020	1032	2.21e-05	0.863	CCGGCGAGAGCCG
1	CCGNNNNNNNCCG	PMAA_022710	PMAA_022710|PMAA_022710	+	1034	1046	2.21e-05	0.863	CCGCTGCCTCCCG
1	CCGNNNNNNNCCG	PMAA_030750	PMAA_030750|PMAA_030750	-	1023	1035	2.21e-05	0.863	CCGCCGAGTCCCG
1	CCGNNNNNNNCCG	PMAA_071980	PMAA_071980|PMAA_071980	+	1036	1048	2.21e-05	0.863	CCGGACCGACCCG
1	CCGNNNNNNNCCG	PMAA_045540	PMAA_045540|PMAA_045540	+	1037	1049	2.21e-05	0.863	CCGCGCAGTGCCG
1	CCGNNNNNNNCCG	PMAA_082750	PMAA_082750|PMAA_082750	+	1038	1050	2.21e-05	0.863	CCGCCCCCATCCG
1	CCGNNNNNNNCCG	PMAA_005670	PMAA_005670|PMAA_005670	+	1039	1051	2.21e-05	0.863	CCGTCCTCGCCCG
1	CCGNNNNNNNCCG	PMAA_095540	PMAA_095540|PMAA_095540	+	1044	1056	2.21e-05	0.863	CCGGTGCAGGCCG
1	CCGNNNNNNNCCG	PMAA_006760	PMAA_006760|PMAA_006760	-	1032	1044	2.21e-05	0.863	CCGAGTGCGCCCG
1	CCGNNNNNNNCCG	PMAA_082150	PMAA_082150|PMAA_082150	+	1048	1060	2.21e-05	0.863	CCGTCAGCGGCCG
1	CCGNNNNNNNCCG	PMAA_071980	PMAA_071980|PMAA_071980	-	1037	1049	2.21e-05	0.863	CCGGGTCGGTCCG
1	CCGNNNNNNNCCG	PMAA_098760	PMAA_098760|PMAA_098760	-	1037	1049	2.21e-05	0.863	CCGAGCTGGGCCG
1	CCGNNNNNNNCCG	PMAA_082110	PMAA_082110|PMAA_082110	-	1038	1050	2.21e-05	0.863	CCGGGCATGGCCG
1	CCGNNNNNNNCCG	PMAA_097890	PMAA_097890|PMAA_097890	-	1038	1050	2.21e-05	0.863	CCGTTGGCGCCCG
1	CCGNNNNNNNCCG	PMAA_015050	PMAA_015050|PMAA_015050	-	1038	1050	2.21e-05	0.863	CCGCGCAGCTCCG
1	CCGNNNNNNNCCG	PMAA_010280	PMAA_010280|PMAA_010280	-	1042	1054	2.21e-05	0.863	CCGTGGCGACCCG
1	CCGNNNNNNNCCG	PMAA_020480	PMAA_020480|PMAA_020480	+	1058	1070	2.21e-05	0.863	CCGGTACCCGCCG
1	CCGNNNNNNNCCG	PMAA_041380	PMAA_041380|PMAA_041380	+	1064	1076	2.21e-05	0.863	CCGAACGGCGCCG
1	CCGNNNNNNNCCG	PMAA_027830	PMAA_027830|PMAA_027830	+	1066	1078	2.21e-05	0.863	CCGCCTGTCGCCG
1	CCGNNNNNNNCCG	PMAA_085620	PMAA_085620|PMAA_085620	+	1072	1084	2.21e-05	0.863	CCGCCCAAGCCCG
1	CCGNNNNNNNCCG	PMAA_085740	PMAA_085740|PMAA_085740	+	1080	1092	2.21e-05	0.863	CCGCGGCGATCCG
1	CCGNNNNNNNCCG	PMAA_038550	PMAA_038550|PMAA_038550	+	1084	1096	2.21e-05	0.863	CCGCCAGAGCCCG
1	CCGNNNNNNNCCG	PMAA_023700	PMAA_023700|PMAA_023700	-	1074	1086	2.21e-05	0.863	CCGCCACCTCCCG
1	CCGNNNNNNNCCG	PMAA_093050	PMAA_093050|PMAA_093050	+	1092	1104	2.21e-05	0.863	CCGTAGCCCGCCG
1	CCGNNNNNNNCCG	PMAA_059150	PMAA_059150|PMAA_059150	-	1090	1102	2.21e-05	0.863	CCGTGGCCGTCCG
1	CCGNNNNNNNCCG	PMAA_043470	PMAA_043470|PMAA_043470	+	1109	1121	2.21e-05	0.863	CCGGCTGAGGCCG
1	CCGNNNNNNNCCG	PMAA_064230	PMAA_064230|PMAA_064230	+	1115	1127	2.21e-05	0.863	CCGTCGGCGACCG
1	CCGNNNNNNNCCG	PMAA_048400	PMAA_048400|PMAA_048400	+	1118	1130	2.21e-05	0.863	CCGCCTCCCACCG
1	CCGNNNNNNNCCG	PMAA_064050	PMAA_064050|PMAA_064050	+	1121	1133	2.21e-05	0.863	CCGCCGTCAGCCG
1	CCGNNNNNNNCCG	PMAA_091820	PMAA_091820|PMAA_091820	+	1122	1134	2.21e-05	0.863	CCGAACGCGCCCG
1	CCGNNNNNNNCCG	PMAA_085590	PMAA_085590|PMAA_085590	-	1113	1125	2.21e-05	0.863	CCGGACGACGCCG
1	CCGNNNNNNNCCG	PMAA_015790	PMAA_015790|PMAA_015790	+	1131	1143	2.21e-05	0.863	CCGGTGGCAGCCG
1	CCGNNNNNNNCCG	PMAA_082280	PMAA_082280|PMAA_082280	-	1126	1138	2.21e-05	0.863	CCGGCGTCTCCCG
1	CCGNNNNNNNCCG	PMAA_008830	PMAA_008830|PMAA_008830	+	1139	1151	2.21e-05	0.863	CCGGCCAGTGCCG
1	CCGNNNNNNNCCG	PMAA_090800	PMAA_090800|PMAA_090800	+	1140	1152	2.21e-05	0.863	CCGCAGGGGTCCG
1	CCGNNNNNNNCCG	PMAA_080840	PMAA_080840|PMAA_080840	+	1142	1154	2.21e-05	0.863	CCGCTCGGCTCCG
1	CCGNNNNNNNCCG	PMAA_068000	PMAA_068000|PMAA_068000	-	1164	1176	2.21e-05	0.863	CCGCCTGTCGCCG
1	CCGNNNNNNNCCG	PMAA_055980	PMAA_055980|PMAA_055980	+	1177	1189	2.21e-05	0.863	CCGGTGCTCCCCG
1	CCGNNNNNNNCCG	PMAA_031410	PMAA_031410|PMAA_031410	+	1188	1200	2.21e-05	0.863	CCGATCCGCCCCG
1	CCGNNNNNNNCCG	PMAA_090960	PMAA_090960|PMAA_090960	+	12	24	5.58e-05	0.925	CCGGGGCATTCCG
1	CCGNNNNNNNCCG	PMAA_014920	PMAA_014920|PMAA_014920	-	3	15	5.58e-05	0.925	CCGGCGTCTTCCG
1	CCGNNNNNNNCCG	PMAA_080900	PMAA_080900|PMAA_080900	-	3	15	5.58e-05	0.925	CCGGACAACGCCG
1	CCGNNNNNNNCCG	PMAA_068480	PMAA_068480|PMAA_068480	+	19	31	5.58e-05	0.925	CCGTCCCACACCG
1	CCGNNNNNNNCCG	PMAA_053460	PMAA_053460|PMAA_053460	-	9	21	5.58e-05	0.925	CCGAAGCAGCCCG
1	CCGNNNNNNNCCG	PMAA_082890	PMAA_082890|PMAA_082890	+	25	37	5.58e-05	0.925	CCGACTCGGTCCG
1	CCGNNNNNNNCCG	PMAA_099540	PMAA_099540|PMAA_099540	-	16	28	5.58e-05	0.925	CCGTCGACTGCCG
1	CCGNNNNNNNCCG	PMAA_036410	PMAA_036410|PMAA_036410	-	16	28	5.58e-05	0.925	CCGAGCCAACCCG
1	CCGNNNNNNNCCG	PMAA_039420	PMAA_039420|PMAA_039420	-	17	29	5.58e-05	0.925	CCGAGCCACACCG
1	CCGNNNNNNNCCG	PMAA_009900	PMAA_009900|PMAA_009900	-	18	30	5.58e-05	0.925	CCGAGCGGTTCCG
1	CCGNNNNNNNCCG	PMAA_014680	PMAA_014680|PMAA_014680	-	18	30	5.58e-05	0.925	CCGTACCACCCCG
1	CCGNNNNNNNCCG	PMAA_070980	PMAA_070980|PMAA_070980	+	32	44	5.58e-05	0.925	CCGATTGGGCCCG
1	CCGNNNNNNNCCG	PMAA_057520	PMAA_057520|PMAA_057520	+	32	44	5.58e-05	0.925	CCGGAGCTGTCCG
1	CCGNNNNNNNCCG	PMAA_047590	PMAA_047590|PMAA_047590	+	34	46	5.58e-05	0.925	CCGCAGCTTGCCG
1	CCGNNNNNNNCCG	PMAA_006380	PMAA_006380|PMAA_006380	-	22	34	5.58e-05	0.925	CCGCAGAACCCCG
1	CCGNNNNNNNCCG	PMAA_044000	PMAA_044000|PMAA_044000	-	23	35	5.58e-05	0.925	CCGCCCTCTTCCG
1	CCGNNNNNNNCCG	PMAA_084850	PMAA_084850|PMAA_084850	-	24	36	5.58e-05	0.925	CCGGGTTCACCCG
1	CCGNNNNNNNCCG	PMAA_042000	PMAA_042000|PMAA_042000	-	25	37	5.58e-05	0.925	CCGCCGAAAGCCG
1	CCGNNNNNNNCCG	PMAA_051620	PMAA_051620|PMAA_051620	+	39	51	5.58e-05	0.925	CCGCCCCATTCCG
1	CCGNNNNNNNCCG	PMAA_003970	PMAA_003970|PMAA_003970	+	41	53	5.58e-05	0.925	CCGAGGACTCCCG
1	CCGNNNNNNNCCG	PMAA_047780	PMAA_047780|PMAA_047780	+	42	54	5.58e-05	0.925	CCGAGGCAACCCG
1	CCGNNNNNNNCCG	PMAA_057520	PMAA_057520|PMAA_057520	+	42	54	5.58e-05	0.925	CCGCGCTAGTCCG
1	CCGNNNNNNNCCG	PMAA_091430	PMAA_091430|PMAA_091430	-	30	42	5.58e-05	0.925	CCGAAAGCCGCCG
1	CCGNNNNNNNCCG	PMAA_067620	PMAA_067620|PMAA_067620	-	30	42	5.58e-05	0.925	CCGACCAGAGCCG
1	CCGNNNNNNNCCG	PMAA_010090	PMAA_010090|PMAA_010090	+	45	57	5.58e-05	0.925	CCGTCTGACGCCG
1	CCGNNNNNNNCCG	PMAA_043160	PMAA_043160|PMAA_043160	-	34	46	5.58e-05	0.925	CCGTGGGACACCG
1	CCGNNNNNNNCCG	PMAA_033000	PMAA_033000|PMAA_033000	+	51	63	5.58e-05	0.925	CCGCTCTCCACCG
1	CCGNNNNNNNCCG	PMAA_101260	PMAA_101260|PMAA_101260	-	40	52	5.58e-05	0.925	CCGTGAGGAGCCG
1	CCGNNNNNNNCCG	PMAA_039430	PMAA_039430|PMAA_039430	+	53	65	5.58e-05	0.925	CCGAGCCACACCG
1	CCGNNNNNNNCCG	PMAA_038940	PMAA_038940|PMAA_038940	-	41	53	5.58e-05	0.925	CCGTGCCAACCCG
1	CCGNNNNNNNCCG	PMAA_094050	PMAA_094050|PMAA_094050	+	54	66	5.58e-05	0.925	CCGGGATACGCCG
1	CCGNNNNNNNCCG	PMAA_096960	PMAA_096960|PMAA_096960	+	54	66	5.58e-05	0.925	CCGACCACTGCCG
1	CCGNNNNNNNCCG	PMAA_008580	PMAA_008580|PMAA_008580	+	55	67	5.58e-05	0.925	CCGTGCCAACCCG
1	CCGNNNNNNNCCG	PMAA_082130	PMAA_082130|PMAA_082130	-	48	60	5.58e-05	0.925	CCGACGTCTCCCG
1	CCGNNNNNNNCCG	PMAA_013820	PMAA_013820|PMAA_013820	-	49	61	5.58e-05	0.925	CCGCGTCTTGCCG
1	CCGNNNNNNNCCG	PMAA_012770	PMAA_012770|PMAA_012770	-	52	64	5.58e-05	0.925	CCGTGGTGAGCCG
1	CCGNNNNNNNCCG	PMAA_094050	PMAA_094050|PMAA_094050	+	64	76	5.58e-05	0.925	CCGTGGCTGACCG
1	CCGNNNNNNNCCG	PMAA_020570	PMAA_020570|PMAA_020570	+	65	77	5.58e-05	0.925	CCGGAGTGGACCG
1	CCGNNNNNNNCCG	PMAA_042100	PMAA_042100|PMAA_042100	+	67	79	5.58e-05	0.925	CCGGCGGAATCCG
1	CCGNNNNNNNCCG	PMAA_020960	PMAA_020960|PMAA_020960	+	70	82	5.58e-05	0.925	CCGCATCGCTCCG
1	CCGNNNNNNNCCG	PMAA_081690	PMAA_081690|PMAA_081690	+	71	83	5.58e-05	0.925	CCGATGCCTCCCG
1	CCGNNNNNNNCCG	PMAA_071160	PMAA_071160|PMAA_071160	+	73	85	5.58e-05	0.925	CCGCTGGGTTCCG
1	CCGNNNNNNNCCG	PMAA_011590	PMAA_011590|PMAA_011590	-	62	74	5.58e-05	0.925	CCGCCACTTCCCG
1	CCGNNNNNNNCCG	PMAA_057450	PMAA_057450|PMAA_057450	+	74	86	5.58e-05	0.925	CCGGCGATACCCG
1	CCGNNNNNNNCCG	PMAA_052920	PMAA_052920|PMAA_052920	+	75	87	5.58e-05	0.925	CCGTGCCAAGCCG
1	CCGNNNNNNNCCG	PMAA_020580	PMAA_020580|PMAA_020580	-	63	75	5.58e-05	0.925	CCGGAGTGGACCG
1	CCGNNNNNNNCCG	PMAA_053960	PMAA_053960|PMAA_053960	+	76	88	5.58e-05	0.925	CCGGGGTCAACCG
1	CCGNNNNNNNCCG	PMAA_062460	PMAA_062460|PMAA_062460	-	65	77	5.58e-05	0.925	CCGATGCCCACCG
1	CCGNNNNNNNCCG	PMAA_062520	PMAA_062520|PMAA_062520	+	77	89	5.58e-05	0.925	CCGCCCAGTTCCG
1	CCGNNNNNNNCCG	PMAA_091680	PMAA_091680|PMAA_091680	-	65	77	5.58e-05	0.925	CCGACCCTCTCCG
1	CCGNNNNNNNCCG	PMAA_076610	PMAA_076610|PMAA_076610	-	66	78	5.58e-05	0.925	CCGCGATCCACCG
1	CCGNNNNNNNCCG	PMAA_061780	PMAA_061780|PMAA_061780	-	66	78	5.58e-05	0.925	CCGACGGGATCCG
1	CCGNNNNNNNCCG	PMAA_042100	PMAA_042100|PMAA_042100	-	68	80	5.58e-05	0.925	CCGGATTCCGCCG
1	CCGNNNNNNNCCG	PMAA_014550	PMAA_014550|PMAA_014550	+	80	92	5.58e-05	0.925	CCGCATCGGACCG
1	CCGNNNNNNNCCG	PMAA_044710	PMAA_044710|PMAA_044710	+	83	95	5.58e-05	0.925	CCGCGTTTGGCCG
1	CCGNNNNNNNCCG	PMAA_013810	PMAA_013810|PMAA_013810	+	84	96	5.58e-05	0.925	CCGCGTCTTGCCG
1	CCGNNNNNNNCCG	PMAA_066250	PMAA_066250|PMAA_066250	-	72	84	5.58e-05	0.925	CCGCGTCAAGCCG
1	CCGNNNNNNNCCG	PMAA_094450	PMAA_094450|PMAA_094450	+	84	96	5.58e-05	0.925	CCGAGGCACTCCG
1	CCGNNNNNNNCCG	PMAA_072400	PMAA_072400|PMAA_072400	-	72	84	5.58e-05	0.925	CCGATCAGCCCCG
1	CCGNNNNNNNCCG	PMAA_057450	PMAA_057450|PMAA_057450	-	75	87	5.58e-05	0.925	CCGGGTATCGCCG
1	CCGNNNNNNNCCG	PMAA_057300	PMAA_057300|PMAA_057300	+	87	99	5.58e-05	0.925	CCGATCCGGTCCG
1	CCGNNNNNNNCCG	PMAA_080750	PMAA_080750|PMAA_080750	-	78	90	5.58e-05	0.925	CCGGATCGGACCG
1	CCGNNNNNNNCCG	PMAA_034440	PMAA_034440|PMAA_034440	-	79	91	5.58e-05	0.925	CCGCCTGGAACCG
1	CCGNNNNNNNCCG	PMAA_054030	PMAA_054030|PMAA_054030	-	80	92	5.58e-05	0.925	CCGAGGGTCACCG
1	CCGNNNNNNNCCG	PMAA_093710	PMAA_093710|PMAA_093710	+	92	104	5.58e-05	0.925	CCGTCCCTCACCG
1	CCGNNNNNNNCCG	PMAA_041200	PMAA_041200|PMAA_041200	-	80	92	5.58e-05	0.925	CCGTGGACACCCG
1	CCGNNNNNNNCCG	PMAA_082290	PMAA_082290|PMAA_082290	+	93	105	5.58e-05	0.925	CCGTTTCCGGCCG
1	CCGNNNNNNNCCG	PMAA_024410	PMAA_024410|PMAA_024410	+	93	105	5.58e-05	0.925	CCGTGAGTGGCCG
1	CCGNNNNNNNCCG	PMAA_042230	PMAA_042230|PMAA_042230	+	93	105	5.58e-05	0.925	CCGCTGTTGGCCG
1	CCGNNNNNNNCCG	PMAA_083910	PMAA_083910|PMAA_083910	+	94	106	5.58e-05	0.925	CCGCGTCTTGCCG
1	CCGNNNNNNNCCG	PMAA_096970	PMAA_096970|PMAA_096970	-	83	95	5.58e-05	0.925	CCGACCACTGCCG
1	CCGNNNNNNNCCG	PMAA_092520	PMAA_092520|PMAA_092520	-	84	96	5.58e-05	0.925	CCGTGCGTTCCCG
1	CCGNNNNNNNCCG	PMAA_093720	PMAA_093720|PMAA_093720	-	87	99	5.58e-05	0.925	CCGTCCCTCACCG
1	CCGNNNNNNNCCG	PMAA_091130	PMAA_091130|PMAA_091130	+	100	112	5.58e-05	0.925	CCGCATGCCACCG
1	CCGNNNNNNNCCG	PMAA_085280	PMAA_085280|PMAA_085280	+	101	113	5.58e-05	0.925	CCGCCAAGACCCG
1	CCGNNNNNNNCCG	PMAA_097230	PMAA_097230|PMAA_097230	+	105	117	5.58e-05	0.925	CCGGAGTGGTCCG
1	CCGNNNNNNNCCG	PMAA_084780	PMAA_084780|PMAA_084780	+	110	122	5.58e-05	0.925	CCGACCGTCACCG
1	CCGNNNNNNNCCG	PMAA_048540	PMAA_048540|PMAA_048540	+	110	122	5.58e-05	0.925	CCGTCGCTGACCG
1	CCGNNNNNNNCCG	PMAA_090380	PMAA_090380|PMAA_090380	-	98	110	5.58e-05	0.925	CCGACGGGATCCG
1	CCGNNNNNNNCCG	PMAA_055310	PMAA_055310|PMAA_055310	-	101	113	5.58e-05	0.925	CCGACGGACTCCG
1	CCGNNNNNNNCCG	PMAA_053230	PMAA_053230|PMAA_053230	+	116	128	5.58e-05	0.925	CCGGCAGTCTCCG
1	CCGNNNNNNNCCG	PMAA_044020	PMAA_044020|PMAA_044020	+	118	130	5.58e-05	0.925	CCGACCCGATCCG
1	CCGNNNNNNNCCG	PMAA_057510	PMAA_057510|PMAA_057510	-	107	119	5.58e-05	0.925	CCGCGCTAGTCCG
1	CCGNNNNNNNCCG	PMAA_005060	PMAA_005060|PMAA_005060	-	109	121	5.58e-05	0.925	CCGTCTACCGCCG
1	CCGNNNNNNNCCG	PMAA_019220	PMAA_019220|PMAA_019220	-	112	124	5.58e-05	0.925	CCGGTGGACACCG
1	CCGNNNNNNNCCG	PMAA_078320	PMAA_078320|PMAA_078320	-	112	124	5.58e-05	0.925	CCGCGGGTTTCCG
1	CCGNNNNNNNCCG	PMAA_085290	PMAA_085290|PMAA_085290	-	113	125	5.58e-05	0.925	CCGCCAAGACCCG
1	CCGNNNNNNNCCG	PMAA_048960	PMAA_048960|PMAA_048960	+	125	137	5.58e-05	0.925	CCGGTGAACCCCG
1	CCGNNNNNNNCCG	PMAA_088960	PMAA_088960|PMAA_088960	-	113	125	5.58e-05	0.925	CCGGTCGAGTCCG
1	CCGNNNNNNNCCG	PMAA_017650	PMAA_017650|PMAA_017650	-	115	127	5.58e-05	0.925	CCGCCGAAAGCCG
1	CCGNNNNNNNCCG	PMAA_073560	PMAA_073560|PMAA_073560	-	116	128	5.58e-05	0.925	CCGCTGCTTCCCG
1	CCGNNNNNNNCCG	PMAA_067790	PMAA_067790|PMAA_067790	+	128	140	5.58e-05	0.925	CCGCTTGTGGCCG
1	CCGNNNNNNNCCG	PMAA_009120	PMAA_009120|PMAA_009120	-	117	129	5.58e-05	0.925	CCGGACACGACCG
1	CCGNNNNNNNCCG	PMAA_057510	PMAA_057510|PMAA_057510	-	117	129	5.58e-05	0.925	CCGGAGCTGTCCG
1	CCGNNNNNNNCCG	PMAA_029910	PMAA_029910|PMAA_029910	-	120	132	5.58e-05	0.925	CCGATGCGAGCCG
1	CCGNNNNNNNCCG	PMAA_088100	PMAA_088100|PMAA_088100	+	133	145	5.58e-05	0.925	CCGAGTAGCGCCG
1	CCGNNNNNNNCCG	PMAA_034830	PMAA_034830|PMAA_034830	+	136	148	5.58e-05	0.925	CCGTGCTGCTCCG
1	CCGNNNNNNNCCG	PMAA_059640	PMAA_059640|PMAA_059640	-	125	137	5.58e-05	0.925	CCGCTGGCTTCCG
1	CCGNNNNNNNCCG	PMAA_002600	PMAA_002600|PMAA_002600	+	138	150	5.58e-05	0.925	CCGCCAGTGACCG
1	CCGNNNNNNNCCG	PMAA_048960	PMAA_048960|PMAA_048960	-	126	138	5.58e-05	0.925	CCGGGGTTCACCG
1	CCGNNNNNNNCCG	PMAA_036420	PMAA_036420|PMAA_036420	+	139	151	5.58e-05	0.925	CCGTCCGTGTCCG
1	CCGNNNNNNNCCG	PMAA_086270	PMAA_086270|PMAA_086270	+	141	153	5.58e-05	0.925	CCGAGAGCCTCCG
1	CCGNNNNNNNCCG	PMAA_100950	PMAA_100950|PMAA_100950	-	130	142	5.58e-05	0.925	CCGCAGTCACCCG
1	CCGNNNNNNNCCG	PMAA_060150	PMAA_060150|PMAA_060150	-	132	144	5.58e-05	0.925	CCGAGCCCAACCG
1	CCGNNNNNNNCCG	PMAA_028150	PMAA_028150|PMAA_028150	+	146	158	5.58e-05	0.925	CCGCGCAAGTCCG
1	CCGNNNNNNNCCG	PMAA_011070	PMAA_011070|PMAA_011070	-	135	147	5.58e-05	0.925	CCGTCTTGCGCCG
1	CCGNNNNNNNCCG	PMAA_016290	PMAA_016290|PMAA_016290	-	137	149	5.58e-05	0.925	CCGGTGTGGTCCG
1	CCGNNNNNNNCCG	PMAA_026730	PMAA_026730|PMAA_026730	+	150	162	5.58e-05	0.925	CCGGATTCGCCCG
1	CCGNNNNNNNCCG	PMAA_025980	PMAA_025980|PMAA_025980	+	150	162	5.58e-05	0.925	CCGCTGTGCACCG
1	CCGNNNNNNNCCG	PMAA_075260	PMAA_075260|PMAA_075260	-	139	151	5.58e-05	0.925	CCGGCCTTGACCG
1	CCGNNNNNNNCCG	PMAA_064620	PMAA_064620|PMAA_064620	+	155	167	5.58e-05	0.925	CCGACGCCAACCG
1	CCGNNNNNNNCCG	PMAA_089420	PMAA_089420|PMAA_089420	-	143	155	5.58e-05	0.925	CCGCAGATGCCCG
1	CCGNNNNNNNCCG	PMAA_055030	PMAA_055030|PMAA_055030	-	144	156	5.58e-05	0.925	CCGAACCCTCCCG
1	CCGNNNNNNNCCG	PMAA_024420	PMAA_024420|PMAA_024420	-	144	156	5.58e-05	0.925	CCGTGAGTGGCCG
1	CCGNNNNNNNCCG	PMAA_036660	PMAA_036660|PMAA_036660	+	157	169	5.58e-05	0.925	CCGCACTGACCCG
1	CCGNNNNNNNCCG	PMAA_018530	PMAA_018530|PMAA_018530	-	145	157	5.58e-05	0.925	CCGACAAGGGCCG
1	CCGNNNNNNNCCG	PMAA_023900	PMAA_023900|PMAA_023900	-	146	158	5.58e-05	0.925	CCGCCTATCCCCG
1	CCGNNNNNNNCCG	PMAA_001450	PMAA_001450|PMAA_001450	+	158	170	5.58e-05	0.925	CCGGAGGACTCCG
1	CCGNNNNNNNCCG	PMAA_047770	PMAA_047770|PMAA_047770	-	147	159	5.58e-05	0.925	CCGAGGCAACCCG
1	CCGNNNNNNNCCG	PMAA_019690	PMAA_019690|PMAA_019690	+	159	171	5.58e-05	0.925	CCGGGATGTGCCG
1	CCGNNNNNNNCCG	PMAA_093700	PMAA_093700|PMAA_093700	-	148	160	5.58e-05	0.925	CCGTCCCTCACCG
1	CCGNNNNNNNCCG	PMAA_026250	PMAA_026250|PMAA_026250	-	149	161	5.58e-05	0.925	CCGGGGTCAACCG
1	CCGNNNNNNNCCG	PMAA_022860	PMAA_022860|PMAA_022860	+	162	174	5.58e-05	0.925	CCGGGGTCAACCG
1	CCGNNNNNNNCCG	PMAA_097530	PMAA_097530|PMAA_097530	+	162	174	5.58e-05	0.925	CCGGGGTCAACCG
1	CCGNNNNNNNCCG	PMAA_102410	PMAA_102410|PMAA_102410	+	162	174	5.58e-05	0.925	CCGGGGTCAACCG
1	CCGNNNNNNNCCG	PMAA_026240	PMAA_026240|PMAA_026240	+	162	174	5.58e-05	0.925	CCGGGGTCAACCG
1	CCGNNNNNNNCCG	PMAA_001370	PMAA_001370|PMAA_001370	-	151	163	5.58e-05	0.925	CCGAGATCGCCCG
1	CCGNNNNNNNCCG	PMAA_087730	PMAA_087730|PMAA_087730	+	164	176	5.58e-05	0.925	CCGTACACCCCCG
1	CCGNNNNNNNCCG	PMAA_016690	PMAA_016690|PMAA_016690	+	166	178	5.58e-05	0.925	CCGGTTAGCGCCG
1	CCGNNNNNNNCCG	PMAA_017450	PMAA_017450|PMAA_017450	-	154	166	5.58e-05	0.925	CCGCGGCTAACCG
1	CCGNNNNNNNCCG	PMAA_076250	PMAA_076250|PMAA_076250	+	167	179	5.58e-05	0.925	CCGTAGCTGGCCG
1	CCGNNNNNNNCCG	PMAA_010060	PMAA_010060|PMAA_010060	-	156	168	5.58e-05	0.925	CCGTCTGCACCCG
1	CCGNNNNNNNCCG	PMAA_074940	PMAA_074940|PMAA_074940	+	169	181	5.58e-05	0.925	CCGTTTGGCCCCG
1	CCGNNNNNNNCCG	PMAA_096640	PMAA_096640|PMAA_096640	-	158	170	5.58e-05	0.925	CCGGGTCTAGCCG
1	CCGNNNNNNNCCG	PMAA_101700	PMAA_101700|PMAA_101700	+	171	183	5.58e-05	0.925	CCGACGCCATCCG
1	CCGNNNNNNNCCG	PMAA_066820	PMAA_066820|PMAA_066820	+	171	183	5.58e-05	0.925	CCGGCCATCACCG
1	CCGNNNNNNNCCG	PMAA_019680	PMAA_019680|PMAA_019680	-	166	178	5.58e-05	0.925	CCGGGATGTGCCG
1	CCGNNNNNNNCCG	PMAA_033760	PMAA_033760|PMAA_033760	-	167	179	5.58e-05	0.925	CCGTGTCGTGCCG
1	CCGNNNNNNNCCG	PMAA_015120	PMAA_015120|PMAA_015120	-	167	179	5.58e-05	0.925	CCGAAAGCCCCCG
1	CCGNNNNNNNCCG	PMAA_036330	PMAA_036330|PMAA_036330	+	180	192	5.58e-05	0.925	CCGCGACATGCCG
1	CCGNNNNNNNCCG	PMAA_066820	PMAA_066820|PMAA_066820	-	172	184	5.58e-05	0.925	CCGGTGATGGCCG
1	CCGNNNNNNNCCG	PMAA_089330	PMAA_089330|PMAA_089330	+	187	199	5.58e-05	0.925	CCGCTAGCGTCCG
1	CCGNNNNNNNCCG	PMAA_019170	PMAA_019170|PMAA_019170	-	178	190	5.58e-05	0.925	CCGACGCCATCCG
1	CCGNNNNNNNCCG	PMAA_075510	PMAA_075510|PMAA_075510	-	178	190	5.58e-05	0.925	CCGGTACCGACCG
1	CCGNNNNNNNCCG	PMAA_013400	PMAA_013400|PMAA_013400	-	180	192	5.58e-05	0.925	CCGTAGCTCCCCG
1	CCGNNNNNNNCCG	PMAA_070790	PMAA_070790|PMAA_070790	-	182	194	5.58e-05	0.925	CCGTTAGCCGCCG
1	CCGNNNNNNNCCG	PMAA_059130	PMAA_059130|PMAA_059130	+	195	207	5.58e-05	0.925	CCGCCCTGTACCG
1	CCGNNNNNNNCCG	PMAA_032030	PMAA_032030|PMAA_032030	+	196	208	5.58e-05	0.925	CCGCGGTTTCCCG
1	CCGNNNNNNNCCG	PMAA_070790	PMAA_070790|PMAA_070790	-	185	197	5.58e-05	0.925	CCGCCGTTAGCCG
1	CCGNNNNNNNCCG	PMAA_021910	PMAA_021910|PMAA_021910	+	197	209	5.58e-05	0.925	CCGCTCTACCCCG
1	CCGNNNNNNNCCG	PMAA_045050	PMAA_045050|PMAA_045050	+	198	210	5.58e-05	0.925	CCGTGGGGAACCG
1	CCGNNNNNNNCCG	PMAA_028010	PMAA_028010|PMAA_028010	+	198	210	5.58e-05	0.925	CCGGAGTCGACCG
1	CCGNNNNNNNCCG	PMAA_006490	PMAA_006490|PMAA_006490	+	199	211	5.58e-05	0.925	CCGTCCAGTGCCG
1	CCGNNNNNNNCCG	PMAA_085420	PMAA_085420|PMAA_085420	+	204	216	5.58e-05	0.925	CCGCGTAGCACCG
1	CCGNNNNNNNCCG	PMAA_007690	PMAA_007690|PMAA_007690	-	193	205	5.58e-05	0.925	CCGGCGGTAACCG
1	CCGNNNNNNNCCG	PMAA_095280	PMAA_095280|PMAA_095280	-	194	206	5.58e-05	0.925	CCGCAGTGACCCG
1	CCGNNNNNNNCCG	PMAA_043540	PMAA_043540|PMAA_043540	-	194	206	5.58e-05	0.925	CCGCAGTGCTCCG
1	CCGNNNNNNNCCG	PMAA_044020	PMAA_044020|PMAA_044020	+	206	218	5.58e-05	0.925	CCGCATCAGCCCG
1	CCGNNNNNNNCCG	PMAA_066830	PMAA_066830|PMAA_066830	+	207	219	5.58e-05	0.925	CCGGTGATGGCCG
1	CCGNNNNNNNCCG	PMAA_023610	PMAA_023610|PMAA_023610	-	197	209	5.58e-05	0.925	CCGCACTTGGCCG
1	CCGNNNNNNNCCG	PMAA_006010	PMAA_006010|PMAA_006010	-	199	211	5.58e-05	0.925	CCGTTCCGACCCG
1	CCGNNNNNNNCCG	PMAA_043320	PMAA_043320|PMAA_043320	-	199	211	5.58e-05	0.925	CCGGCGTCTTCCG
1	CCGNNNNNNNCCG	PMAA_032030	PMAA_032030|PMAA_032030	-	199	211	5.58e-05	0.925	CCGCGGGAAACCG
1	CCGNNNNNNNCCG	PMAA_087000	PMAA_087000|PMAA_087000	-	200	212	5.58e-05	0.925	CCGCGGCTATCCG
1	CCGNNNNNNNCCG	PMAA_009790	PMAA_009790|PMAA_009790	+	212	224	5.58e-05	0.925	CCGTCTCCCACCG
1	CCGNNNNNNNCCG	PMAA_060700	PMAA_060700|PMAA_060700	+	213	225	5.58e-05	0.925	CCGAGGTTGGCCG
1	CCGNNNNNNNCCG	PMAA_093840	PMAA_093840|PMAA_093840	+	216	228	5.58e-05	0.925	CCGCATCTCCCCG
1	CCGNNNNNNNCCG	PMAA_076620	PMAA_076620|PMAA_076620	+	217	229	5.58e-05	0.925	CCGCGATCCACCG
1	CCGNNNNNNNCCG	PMAA_066830	PMAA_066830|PMAA_066830	-	208	220	5.58e-05	0.925	CCGGCCATCACCG
1	CCGNNNNNNNCCG	PMAA_022850	PMAA_022850|PMAA_022850	-	208	220	5.58e-05	0.925	CCGGGGTCAACCG
1	CCGNNNNNNNCCG	PMAA_005850	PMAA_005850|PMAA_005850	-	210	222	5.58e-05	0.925	CCGTCTTCGCCCG
1	CCGNNNNNNNCCG	PMAA_059590	PMAA_059590|PMAA_059590	+	225	237	5.58e-05	0.925	CCGCAGGATGCCG
1	CCGNNNNNNNCCG	PMAA_035670	PMAA_035670|PMAA_035670	+	227	239	5.58e-05	0.925	CCGGTCGACTCCG
1	CCGNNNNNNNCCG	PMAA_064140	PMAA_064140|PMAA_064140	+	228	240	5.58e-05	0.925	CCGAGGACCTCCG
1	CCGNNNNNNNCCG	PMAA_056650	PMAA_056650|PMAA_056650	+	229	241	5.58e-05	0.925	CCGCTCTCTCCCG
1	CCGNNNNNNNCCG	PMAA_011580	PMAA_011580|PMAA_011580	+	230	242	5.58e-05	0.925	CCGCCACTTCCCG
1	CCGNNNNNNNCCG	PMAA_073680	PMAA_073680|PMAA_073680	-	218	230	5.58e-05	0.925	CCGCAACGAGCCG
1	CCGNNNNNNNCCG	PMAA_046010	PMAA_046010|PMAA_046010	+	233	245	5.58e-05	0.925	CCGGAGTGACCCG
1	CCGNNNNNNNCCG	PMAA_071140	PMAA_071140|PMAA_071140	+	233	245	5.58e-05	0.925	CCGACCAGTCCCG
1	CCGNNNNNNNCCG	PMAA_047190	PMAA_047190|PMAA_047190	+	236	248	5.58e-05	0.925	CCGAGCAGGTCCG
1	CCGNNNNNNNCCG	PMAA_049270	PMAA_049270|PMAA_049270	-	224	236	5.58e-05	0.925	CCGAGCCTGTCCG
1	CCGNNNNNNNCCG	PMAA_009340	PMAA_009340|PMAA_009340	-	225	237	5.58e-05	0.925	CCGTAACCCCCCG
1	CCGNNNNNNNCCG	PMAA_041990	PMAA_041990|PMAA_041990	+	237	249	5.58e-05	0.925	CCGCCGAAAGCCG
1	CCGNNNNNNNCCG	PMAA_065810	PMAA_065810|PMAA_065810	-	225	237	5.58e-05	0.925	CCGGATGAGGCCG
1	CCGNNNNNNNCCG	PMAA_077080	PMAA_077080|PMAA_077080	+	240	252	5.58e-05	0.925	CCGCTGTAGGCCG
1	CCGNNNNNNNCCG	PMAA_063880	PMAA_063880|PMAA_063880	-	230	242	5.58e-05	0.925	CCGCCAAGAGCCG
1	CCGNNNNNNNCCG	PMAA_074930	PMAA_074930|PMAA_074930	-	230	242	5.58e-05	0.925	CCGTTTGGCCCCG
1	CCGNNNNNNNCCG	PMAA_084280	PMAA_084280|PMAA_084280	-	233	245	5.58e-05	0.925	CCGGCTGGAACCG
1	CCGNNNNNNNCCG	PMAA_084070	PMAA_084070|PMAA_084070	-	234	246	5.58e-05	0.925	CCGCGCAGATCCG
1	CCGNNNNNNNCCG	PMAA_051480	PMAA_051480|PMAA_051480	-	234	246	5.58e-05	0.925	CCGCTTTCGGCCG
1	CCGNNNNNNNCCG	PMAA_102040	PMAA_102040|PMAA_102040	-	234	246	5.58e-05	0.925	CCGAACCACGCCG
1	CCGNNNNNNNCCG	PMAA_084380	PMAA_084380|PMAA_084380	-	236	248	5.58e-05	0.925	CCGCTTCTCCCCG
1	CCGNNNNNNNCCG	PMAA_025210	PMAA_025210|PMAA_025210	+	248	260	5.58e-05	0.925	CCGATGCCCTCCG
1	CCGNNNNNNNCCG	PMAA_085470	PMAA_085470|PMAA_085470	-	238	250	5.58e-05	0.925	CCGACGGACTCCG
1	CCGNNNNNNNCCG	PMAA_091880	PMAA_091880|PMAA_091880	-	238	250	5.58e-05	0.925	CCGCAGAGTCCCG
1	CCGNNNNNNNCCG	PMAA_048100	PMAA_048100|PMAA_048100	+	250	262	5.58e-05	0.925	CCGCATTCCGCCG
1	CCGNNNNNNNCCG	PMAA_004690	PMAA_004690|PMAA_004690	+	253	265	5.58e-05	0.925	CCGGTGGGTTCCG
1	CCGNNNNNNNCCG	PMAA_008660	PMAA_008660|PMAA_008660	-	242	254	5.58e-05	0.925	CCGAGCCAGTCCG
1	CCGNNNNNNNCCG	PMAA_088320	PMAA_088320|PMAA_088320	+	254	266	5.58e-05	0.925	CCGTTCGTCGCCG
1	CCGNNNNNNNCCG	PMAA_017080	PMAA_017080|PMAA_017080	-	244	256	5.58e-05	0.925	CCGACGAGTGCCG
1	CCGNNNNNNNCCG	PMAA_012380	PMAA_012380|PMAA_012380	-	244	256	5.58e-05	0.925	CCGTGCGATGCCG
1	CCGNNNNNNNCCG	PMAA_015110	PMAA_015110|PMAA_015110	+	256	268	5.58e-05	0.925	CCGAAAGCCCCCG
1	CCGNNNNNNNCCG	PMAA_025990	PMAA_025990|PMAA_025990	-	246	258	5.58e-05	0.925	CCGCTGTGCACCG
1	CCGNNNNNNNCCG	PMAA_027390	PMAA_027390|PMAA_027390	-	252	264	5.58e-05	0.925	CCGAGGACAGCCG
1	CCGNNNNNNNCCG	PMAA_095290	PMAA_095290|PMAA_095290	+	268	280	5.58e-05	0.925	CCGCAGTGACCCG
1	CCGNNNNNNNCCG	PMAA_057080	PMAA_057080|PMAA_057080	-	256	268	5.58e-05	0.925	CCGAGGCAACCCG
1	CCGNNNNNNNCCG	PMAA_054560	PMAA_054560|PMAA_054560	-	259	271	5.58e-05	0.925	CCGCCCAACACCG
1	CCGNNNNNNNCCG	PMAA_064150	PMAA_064150|PMAA_064150	-	260	272	5.58e-05	0.925	CCGAGGACCTCCG
1	CCGNNNNNNNCCG	PMAA_098310	PMAA_098310|PMAA_098310	-	263	275	5.58e-05	0.925	CCGATCCCCACCG
1	CCGNNNNNNNCCG	PMAA_052930	PMAA_052930|PMAA_052930	-	264	276	5.58e-05	0.925	CCGTGCCAAGCCG
1	CCGNNNNNNNCCG	PMAA_017460	PMAA_017460|PMAA_017460	+	276	288	5.58e-05	0.925	CCGCGGCTAACCG
1	CCGNNNNNNNCCG	PMAA_079570	PMAA_079570|PMAA_079570	+	279	291	5.58e-05	0.925	CCGGGGTACTCCG
1	CCGNNNNNNNCCG	PMAA_060140	PMAA_060140|PMAA_060140	+	279	291	5.58e-05	0.925	CCGAGCCCAACCG
1	CCGNNNNNNNCCG	PMAA_018920	PMAA_018920|PMAA_018920	+	280	292	5.58e-05	0.925	CCGATGGTCGCCG
1	CCGNNNNNNNCCG	PMAA_067070	PMAA_067070|PMAA_067070	-	270	282	5.58e-05	0.925	CCGCTTTCGCCCG
1	CCGNNNNNNNCCG	PMAA_056920	PMAA_056920|PMAA_056920	+	285	297	5.58e-05	0.925	CCGCACTTCCCCG
1	CCGNNNNNNNCCG	PMAA_101330	PMAA_101330|PMAA_101330	+	287	299	5.58e-05	0.925	CCGAGGTGCACCG
1	CCGNNNNNNNCCG	PMAA_018820	PMAA_018820|PMAA_018820	+	287	299	5.58e-05	0.925	CCGTCATGCCCCG
1	CCGNNNNNNNCCG	PMAA_049280	PMAA_049280|PMAA_049280	+	288	300	5.58e-05	0.925	CCGAGCCTGTCCG
1	CCGNNNNNNNCCG	PMAA_011740	PMAA_011740|PMAA_011740	+	288	300	5.58e-05	0.925	CCGTTTCGGGCCG
1	CCGNNNNNNNCCG	PMAA_020990	PMAA_020990|PMAA_020990	+	290	302	5.58e-05	0.925	CCGCCCAAAGCCG
1	CCGNNNNNNNCCG	PMAA_084910	PMAA_084910|PMAA_084910	+	292	304	5.58e-05	0.925	CCGGTTCCAGCCG
1	CCGNNNNNNNCCG	PMAA_036410	PMAA_036410|PMAA_036410	-	281	293	5.58e-05	0.925	CCGTCCGTGTCCG
1	CCGNNNNNNNCCG	PMAA_057460	PMAA_057460|PMAA_057460	+	296	308	5.58e-05	0.925	CCGTTGGCCACCG
1	CCGNNNNNNNCCG	PMAA_077390	PMAA_077390|PMAA_077390	+	296	308	5.58e-05	0.925	CCGCTCGATCCCG
1	CCGNNNNNNNCCG	PMAA_034310	PMAA_034310|PMAA_034310	+	300	312	5.58e-05	0.925	CCGGAAAGCGCCG
1	CCGNNNNNNNCCG	PMAA_010710	PMAA_010710|PMAA_010710	-	290	302	5.58e-05	0.925	CCGATCCGGTCCG
1	CCGNNNNNNNCCG	PMAA_075270	PMAA_075270|PMAA_075270	+	302	314	5.58e-05	0.925	CCGGCCTTGACCG
1	CCGNNNNNNNCCG	PMAA_062550	PMAA_062550|PMAA_062550	+	302	314	5.58e-05	0.925	CCGGAGGTCTCCG
1	CCGNNNNNNNCCG	PMAA_030400	PMAA_030400|PMAA_030400	+	304	316	5.58e-05	0.925	CCGTCGTTGGCCG
1	CCGNNNNNNNCCG	PMAA_099820	PMAA_099820|PMAA_099820	-	293	305	5.58e-05	0.925	CCGTAGCCTGCCG
1	CCGNNNNNNNCCG	PMAA_062450	PMAA_062450|PMAA_062450	+	305	317	5.58e-05	0.925	CCGATGCCCACCG
1	CCGNNNNNNNCCG	PMAA_043290	PMAA_043290|PMAA_043290	+	307	319	5.58e-05	0.925	CCGCATGTGGCCG
1	CCGNNNNNNNCCG	PMAA_102420	PMAA_102420|PMAA_102420	-	297	309	5.58e-05	0.925	CCGGGGTCAACCG
1	CCGNNNNNNNCCG	PMAA_090420	PMAA_090420|PMAA_090420	+	310	322	5.58e-05	0.925	CCGAGAGCCTCCG
1	CCGNNNNNNNCCG	PMAA_084300	PMAA_084300|PMAA_084300	+	313	325	5.58e-05	0.925	CCGGCTGGAACCG
1	CCGNNNNNNNCCG	PMAA_035100	PMAA_035100|PMAA_035100	-	302	314	5.58e-05	0.925	CCGTCGGTTGCCG
1	CCGNNNNNNNCCG	PMAA_055000	PMAA_055000|PMAA_055000	-	303	315	5.58e-05	0.925	CCGGTCACCACCG
1	CCGNNNNNNNCCG	PMAA_016850	PMAA_016850|PMAA_016850	+	317	329	5.58e-05	0.925	CCGCCGAACTCCG
1	CCGNNNNNNNCCG	PMAA_066240	PMAA_066240|PMAA_066240	+	319	331	5.58e-05	0.925	CCGCGTCAAGCCG
1	CCGNNNNNNNCCG	PMAA_031360	PMAA_031360|PMAA_031360	-	308	320	5.58e-05	0.925	CCGACGAGGACCG
1	CCGNNNNNNNCCG	PMAA_016850	PMAA_016850|PMAA_016850	+	320	332	5.58e-05	0.925	CCGAACTCCGCCG
1	CCGNNNNNNNCCG	PMAA_085480	PMAA_085480|PMAA_085480	+	322	334	5.58e-05	0.925	CCGACGGACTCCG
1	CCGNNNNNNNCCG	PMAA_086700	PMAA_086700|PMAA_086700	+	323	335	5.58e-05	0.925	CCGGCTGGATCCG
1	CCGNNNNNNNCCG	PMAA_044470	PMAA_044470|PMAA_044470	-	311	323	5.58e-05	0.925	CCGCGTACACCCG
1	CCGNNNNNNNCCG	PMAA_082900	PMAA_082900|PMAA_082900	-	314	326	5.58e-05	0.925	CCGACTCGGTCCG
1	CCGNNNNNNNCCG	PMAA_028740	PMAA_028740|PMAA_028740	+	330	342	5.58e-05	0.925	CCGCTCACAGCCG
1	CCGNNNNNNNCCG	PMAA_089150	PMAA_089150|PMAA_089150	+	334	346	5.58e-05	0.925	CCGGCTAGGTCCG
1	CCGNNNNNNNCCG	PMAA_073520	PMAA_073520|PMAA_073520	+	336	348	5.58e-05	0.925	CCGCGCAGTACCG
1	CCGNNNNNNNCCG	PMAA_047200	PMAA_047200|PMAA_047200	-	329	341	5.58e-05	0.925	CCGAGCAGGTCCG
1	CCGNNNNNNNCCG	PMAA_014340	PMAA_014340|PMAA_014340	-	329	341	5.58e-05	0.925	CCGACTCCGACCG
1	CCGNNNNNNNCCG	PMAA_017400	PMAA_017400|PMAA_017400	+	343	355	5.58e-05	0.925	CCGATCCGCTCCG
1	CCGNNNNNNNCCG	PMAA_097000	PMAA_097000|PMAA_097000	-	332	344	5.58e-05	0.925	CCGTTCGCTCCCG
1	CCGNNNNNNNCCG	PMAA_042100	PMAA_042100|PMAA_042100	+	346	358	5.58e-05	0.925	CCGTCACGACCCG
1	CCGNNNNNNNCCG	PMAA_055960	PMAA_055960|PMAA_055960	+	348	360	5.58e-05	0.925	CCGTCGCAGTCCG
1	CCGNNNNNNNCCG	PMAA_061070	PMAA_061070|PMAA_061070	-	337	349	5.58e-05	0.925	CCGTTTGCCCCCG
1	CCGNNNNNNNCCG	PMAA_050700	PMAA_050700|PMAA_050700	+	353	365	5.58e-05	0.925	CCGGTTGGAGCCG
1	CCGNNNNNNNCCG	PMAA_043750	PMAA_043750|PMAA_043750	-	341	353	5.58e-05	0.925	CCGCCACTCACCG
1	CCGNNNNNNNCCG	PMAA_043760	PMAA_043760|PMAA_043760	+	355	367	5.58e-05	0.925	CCGCCACTCACCG
1	CCGNNNNNNNCCG	PMAA_062540	PMAA_062540|PMAA_062540	-	347	359	5.58e-05	0.925	CCGGAGGTCTCCG
1	CCGNNNNNNNCCG	PMAA_028750	PMAA_028750|PMAA_028750	-	349	361	5.58e-05	0.925	CCGCTCACAGCCG
1	CCGNNNNNNNCCG	PMAA_033770	PMAA_033770|PMAA_033770	-	352	364	5.58e-05	0.925	CCGTTCGCTGCCG
1	CCGNNNNNNNCCG	PMAA_064380	PMAA_064380|PMAA_064380	+	365	377	5.58e-05	0.925	CCGCCCTAAGCCG
1	CCGNNNNNNNCCG	PMAA_100940	PMAA_100940|PMAA_100940	+	367	379	5.58e-05	0.925	CCGCAGTCACCCG
1	CCGNNNNNNNCCG	PMAA_018140	PMAA_018140|PMAA_018140	+	369	381	5.58e-05	0.925	CCGTTTCCCGCCG
1	CCGNNNNNNNCCG	PMAA_090390	PMAA_090390|PMAA_090390	+	369	381	5.58e-05	0.925	CCGACGGGATCCG
1	CCGNNNNNNNCCG	PMAA_054570	PMAA_054570|PMAA_054570	+	371	383	5.58e-05	0.925	CCGCCCAACACCG
1	CCGNNNNNNNCCG	PMAA_093130	PMAA_093130|PMAA_093130	-	361	373	5.58e-05	0.925	CCGCATGTCGCCG
1	CCGNNNNNNNCCG	PMAA_079500	PMAA_079500|PMAA_079500	+	374	386	5.58e-05	0.925	CCGTACGCGACCG
1	CCGNNNNNNNCCG	PMAA_016860	PMAA_016860|PMAA_016860	-	363	375	5.58e-05	0.925	CCGAACTCCGCCG
1	CCGNNNNNNNCCG	PMAA_063790	PMAA_063790|PMAA_063790	+	375	387	5.58e-05	0.925	CCGCACCACTCCG
1	CCGNNNNNNNCCG	PMAA_016860	PMAA_016860|PMAA_016860	-	366	378	5.58e-05	0.925	CCGCCGAACTCCG
1	CCGNNNNNNNCCG	PMAA_047600	PMAA_047600|PMAA_047600	-	367	379	5.58e-05	0.925	CCGCAGCTTGCCG
1	CCGNNNNNNNCCG	PMAA_034150	PMAA_034150|PMAA_034150	+	382	394	5.58e-05	0.925	CCGCATCGCACCG
1	CCGNNNNNNNCCG	PMAA_008610	PMAA_008610|PMAA_008610	-	370	382	5.58e-05	0.925	CCGCTGTCCTCCG
1	CCGNNNNNNNCCG	PMAA_020190	PMAA_020190|PMAA_020190	-	373	385	5.58e-05	0.925	CCGTGCGATCCCG
1	CCGNNNNNNNCCG	PMAA_052080	PMAA_052080|PMAA_052080	+	386	398	5.58e-05	0.925	CCGAACTCGGCCG
1	CCGNNNNNNNCCG	PMAA_061060	PMAA_061060|PMAA_061060	+	386	398	5.58e-05	0.925	CCGTTTGCCCCCG
1	CCGNNNNNNNCCG	PMAA_030930	PMAA_030930|PMAA_030930	-	377	389	5.58e-05	0.925	CCGACGACTGCCG
1	CCGNNNNNNNCCG	PMAA_097570	PMAA_097570|PMAA_097570	+	391	403	5.58e-05	0.925	CCGAGCATGGCCG
1	CCGNNNNNNNCCG	PMAA_016530	PMAA_016530|PMAA_016530	-	381	393	5.58e-05	0.925	CCGGACGTCTCCG
1	CCGNNNNNNNCCG	PMAA_059030	PMAA_059030|PMAA_059030	-	383	395	5.58e-05	0.925	CCGACACTGGCCG
1	CCGNNNNNNNCCG	PMAA_007680	PMAA_007680|PMAA_007680	+	396	408	5.58e-05	0.925	CCGGCGGTAACCG
1	CCGNNNNNNNCCG	PMAA_034630	PMAA_034630|PMAA_034630	+	397	409	5.58e-05	0.925	CCGGAGCCTTCCG
1	CCGNNNNNNNCCG	PMAA_007390	PMAA_007390|PMAA_007390	+	397	409	5.58e-05	0.925	CCGCGAAAGGCCG
1	CCGNNNNNNNCCG	PMAA_028900	PMAA_028900|PMAA_028900	+	398	410	5.58e-05	0.925	CCGTCACAGCCCG
1	CCGNNNNNNNCCG	PMAA_060870	PMAA_060870|PMAA_060870	-	388	400	5.58e-05	0.925	CCGTCCTCGTCCG
1	CCGNNNNNNNCCG	PMAA_067880	PMAA_067880|PMAA_067880	+	400	412	5.58e-05	0.925	CCGGCTGGAACCG
1	CCGNNNNNNNCCG	PMAA_087740	PMAA_087740|PMAA_087740	-	389	401	5.58e-05	0.925	CCGTGAGGGTCCG
1	CCGNNNNNNNCCG	PMAA_018120	PMAA_018120|PMAA_018120	-	390	402	5.58e-05	0.925	CCGCGTCGTACCG
1	CCGNNNNNNNCCG	PMAA_036420	PMAA_036420|PMAA_036420	+	404	416	5.58e-05	0.925	CCGAGCCAACCCG
1	CCGNNNNNNNCCG	PMAA_059030	PMAA_059030|PMAA_059030	-	393	405	5.58e-05	0.925	CCGACCAGCACCG
1	CCGNNNNNNNCCG	PMAA_035140	PMAA_035140|PMAA_035140	-	394	406	5.58e-05	0.925	CCGGCATCCTCCG
1	CCGNNNNNNNCCG	PMAA_041260	PMAA_041260|PMAA_041260	-	394	406	5.58e-05	0.925	CCGGGATCGTCCG
1	CCGNNNNNNNCCG	PMAA_016750	PMAA_016750|PMAA_016750	-	397	409	5.58e-05	0.925	CCGGGACGATCCG
1	CCGNNNNNNNCCG	PMAA_055040	PMAA_055040|PMAA_055040	+	413	425	5.58e-05	0.925	CCGTCTGCGTCCG
1	CCGNNNNNNNCCG	PMAA_070800	PMAA_070800|PMAA_070800	+	413	425	5.58e-05	0.925	CCGCCGTTAGCCG
1	CCGNNNNNNNCCG	PMAA_070800	PMAA_070800|PMAA_070800	+	416	428	5.58e-05	0.925	CCGTTAGCCGCCG
1	CCGNNNNNNNCCG	PMAA_010670	PMAA_010670|PMAA_010670	-	406	418	5.58e-05	0.925	CCGGTCAGCTCCG
1	CCGNNNNNNNCCG	PMAA_031270	PMAA_031270|PMAA_031270	+	419	431	5.58e-05	0.925	CCGCTCAAGCCCG
1	CCGNNNNNNNCCG	PMAA_051300	PMAA_051300|PMAA_051300	+	421	433	5.58e-05	0.925	CCGCCGGTATCCG
1	CCGNNNNNNNCCG	PMAA_045010	PMAA_045010|PMAA_045010	+	425	437	5.58e-05	0.925	CCGACCACACCCG
1	CCGNNNNNNNCCG	PMAA_025200	PMAA_025200|PMAA_025200	-	414	426	5.58e-05	0.925	CCGATGCCCTCCG
1	CCGNNNNNNNCCG	PMAA_096370	PMAA_096370|PMAA_096370	+	428	440	5.58e-05	0.925	CCGATCCCGTCCG
1	CCGNNNNNNNCCG	PMAA_067280	PMAA_067280|PMAA_067280	+	429	441	5.58e-05	0.925	CCGACCACCACCG
1	CCGNNNNNNNCCG	PMAA_041280	PMAA_041280|PMAA_041280	-	418	430	5.58e-05	0.925	CCGGTCCTCTCCG
1	CCGNNNNNNNCCG	PMAA_083570	PMAA_083570|PMAA_083570	-	420	432	5.58e-05	0.925	CCGTTGTGCGCCG
1	CCGNNNNNNNCCG	PMAA_024770	PMAA_024770|PMAA_024770	-	422	434	5.58e-05	0.925	CCGGACGGATCCG
1	CCGNNNNNNNCCG	PMAA_073470	PMAA_073470|PMAA_073470	+	434	446	5.58e-05	0.925	CCGCCGAATCCCG
1	CCGNNNNNNNCCG	PMAA_024950	PMAA_024950|PMAA_024950	+	436	448	5.58e-05	0.925	CCGTCATGGCCCG
1	CCGNNNNNNNCCG	PMAA_073160	PMAA_073160|PMAA_073160	+	436	448	5.58e-05	0.925	CCGTCCGGTTCCG
1	CCGNNNNNNNCCG	PMAA_094460	PMAA_094460|PMAA_094460	-	425	437	5.58e-05	0.925	CCGAGGCACTCCG
1	CCGNNNNNNNCCG	PMAA_057440	PMAA_057440|PMAA_057440	+	439	451	5.58e-05	0.925	CCGGGTATCGCCG
1	CCGNNNNNNNCCG	PMAA_086040	PMAA_086040|PMAA_086040	+	443	455	5.58e-05	0.925	CCGCCAGGAACCG
1	CCGNNNNNNNCCG	PMAA_022280	PMAA_022280|PMAA_022280	-	433	445	5.58e-05	0.925	CCGAGGCCAACCG
1	CCGNNNNNNNCCG	PMAA_053470	PMAA_053470|PMAA_053470	+	447	459	5.58e-05	0.925	CCGAAGCAGCCCG
1	CCGNNNNNNNCCG	PMAA_087010	PMAA_087010|PMAA_087010	+	448	460	5.58e-05	0.925	CCGCGGCTATCCG
1	CCGNNNNNNNCCG	PMAA_057620	PMAA_057620|PMAA_057620	-	440	452	5.58e-05	0.925	CCGCTAGGTGCCG
1	CCGNNNNNNNCCG	PMAA_057440	PMAA_057440|PMAA_057440	-	440	452	5.58e-05	0.925	CCGGCGATACCCG
1	CCGNNNNNNNCCG	PMAA_032480	PMAA_032480|PMAA_032480	-	441	453	5.58e-05	0.925	CCGCACCAACCCG
1	CCGNNNNNNNCCG	PMAA_094310	PMAA_094310|PMAA_094310	-	442	454	5.58e-05	0.925	CCGAGCTTCGCCG
1	CCGNNNNNNNCCG	PMAA_082300	PMAA_082300|PMAA_082300	-	446	458	5.58e-05	0.925	CCGTTTCCGGCCG
1	CCGNNNNNNNCCG	PMAA_027960	PMAA_027960|PMAA_027960	+	458	470	5.58e-05	0.925	CCGCTCTTCCCCG
1	CCGNNNNNNNCCG	PMAA_030390	PMAA_030390|PMAA_030390	-	446	458	5.58e-05	0.925	CCGTCGTTGGCCG
1	CCGNNNNNNNCCG	PMAA_014150	PMAA_014150|PMAA_014150	-	448	460	5.58e-05	0.925	CCGGAGTAGCCCG
1	CCGNNNNNNNCCG	PMAA_079210	PMAA_079210|PMAA_079210	-	451	463	5.58e-05	0.925	CCGTGCCTGTCCG
1	CCGNNNNNNNCCG	PMAA_036880	PMAA_036880|PMAA_036880	+	463	475	5.58e-05	0.925	CCGTGTTGGGCCG
1	CCGNNNNNNNCCG	PMAA_014140	PMAA_014140|PMAA_014140	+	466	478	5.58e-05	0.925	CCGGAGTAGCCCG
1	CCGNNNNNNNCCG	PMAA_081680	PMAA_081680|PMAA_081680	-	455	467	5.58e-05	0.925	CCGATGCCTCCCG
1	CCGNNNNNNNCCG	PMAA_047000	PMAA_047000|PMAA_047000	-	460	472	5.58e-05	0.925	CCGGCTTCAGCCG
1	CCGNNNNNNNCCG	PMAA_086630	PMAA_086630|PMAA_086630	-	462	474	5.58e-05	0.925	CCGATGCGCTCCG
1	CCGNNNNNNNCCG	PMAA_005070	PMAA_005070|PMAA_005070	+	476	488	5.58e-05	0.925	CCGTCTACCGCCG
1	CCGNNNNNNNCCG	PMAA_077380	PMAA_077380|PMAA_077380	-	465	477	5.58e-05	0.925	CCGCTCGATCCCG
1	CCGNNNNNNNCCG	PMAA_087450	PMAA_087450|PMAA_087450	+	477	489	5.58e-05	0.925	CCGGGATCTGCCG
1	CCGNNNNNNNCCG	PMAA_016630	PMAA_016630|PMAA_016630	-	468	480	5.58e-05	0.925	CCGGGGTCAACCG
1	CCGNNNNNNNCCG	PMAA_060350	PMAA_060350|PMAA_060350	-	472	484	5.58e-05	0.925	CCGCAGCAACCCG
1	CCGNNNNNNNCCG	PMAA_075160	PMAA_075160|PMAA_075160	+	485	497	5.58e-05	0.925	CCGCATCCCTCCG
1	CCGNNNNNNNCCG	PMAA_014780	PMAA_014780|PMAA_014780	+	490	502	5.58e-05	0.925	CCGGCAGACTCCG
1	CCGNNNNNNNCCG	PMAA_054260	PMAA_054260|PMAA_054260	-	480	492	5.58e-05	0.925	CCGACGCTGTCCG
1	CCGNNNNNNNCCG	PMAA_083920	PMAA_083920|PMAA_083920	-	480	492	5.58e-05	0.925	CCGCGTCTTGCCG
1	CCGNNNNNNNCCG	PMAA_032950	PMAA_032950|PMAA_032950	+	493	505	5.58e-05	0.925	CCGACCCCATCCG
1	CCGNNNNNNNCCG	PMAA_063890	PMAA_063890|PMAA_063890	+	494	506	5.58e-05	0.925	CCGCCAAGAGCCG
1	CCGNNNNNNNCCG	PMAA_053640	PMAA_053640|PMAA_053640	+	495	507	5.58e-05	0.925	CCGCTCACTCCCG
1	CCGNNNNNNNCCG	PMAA_097520	PMAA_097520|PMAA_097520	-	487	499	5.58e-05	0.925	CCGGGGTCAACCG
1	CCGNNNNNNNCCG	PMAA_043530	PMAA_043530|PMAA_043530	+	499	511	5.58e-05	0.925	CCGCAGTGCTCCG
1	CCGNNNNNNNCCG	PMAA_001360	PMAA_001360|PMAA_001360	+	501	513	5.58e-05	0.925	CCGAGATCGCCCG
1	CCGNNNNNNNCCG	PMAA_097010	PMAA_097010|PMAA_097010	+	501	513	5.58e-05	0.925	CCGTTCGCTCCCG
1	CCGNNNNNNNCCG	PMAA_078790	PMAA_078790|PMAA_078790	-	489	501	5.58e-05	0.925	CCGACGCCAACCG
1	CCGNNNNNNNCCG	PMAA_063690	PMAA_063690|PMAA_063690	-	496	508	5.58e-05	0.925	CCGGGCATTGCCG
1	CCGNNNNNNNCCG	PMAA_004640	PMAA_004640|PMAA_004640	-	498	510	5.58e-05	0.925	CCGATCCAGCCCG
1	CCGNNNNNNNCCG	PMAA_067630	PMAA_067630|PMAA_067630	+	511	523	5.58e-05	0.925	CCGACCAGAGCCG
1	CCGNNNNNNNCCG	PMAA_050820	PMAA_050820|PMAA_050820	-	502	514	5.58e-05	0.925	CCGACCACTGCCG
1	CCGNNNNNNNCCG	PMAA_033370	PMAA_033370|PMAA_033370	+	517	529	5.58e-05	0.925	CCGCGAAAGCCCG
1	CCGNNNNNNNCCG	PMAA_009650	PMAA_009650|PMAA_009650	+	520	532	5.58e-05	0.925	CCGACCTTGCCCG
1	CCGNNNNNNNCCG	PMAA_023890	PMAA_023890|PMAA_023890	+	523	535	5.58e-05	0.925	CCGCCTATCCCCG
1	CCGNNNNNNNCCG	PMAA_062760	PMAA_062760|PMAA_062760	+	524	536	5.58e-05	0.925	CCGCACTAGGCCG
1	CCGNNNNNNNCCG	PMAA_004730	PMAA_004730|PMAA_004730	-	518	530	5.58e-05	0.925	CCGAAGAGCCCCG
1	CCGNNNNNNNCCG	PMAA_061770	PMAA_061770|PMAA_061770	+	536	548	5.58e-05	0.925	CCGACGGGATCCG
1	CCGNNNNNNNCCG	PMAA_021690	PMAA_021690|PMAA_021690	+	537	549	5.58e-05	0.925	CCGTGATCGGCCG
1	CCGNNNNNNNCCG	PMAA_036110	PMAA_036110|PMAA_036110	+	550	562	5.58e-05	0.925	CCGCCTCAAGCCG
1	CCGNNNNNNNCCG	PMAA_062960	PMAA_062960|PMAA_062960	-	540	552	5.58e-05	0.925	CCGCCAAGAGCCG
1	CCGNNNNNNNCCG	PMAA_039470	PMAA_039470|PMAA_039470	+	552	564	5.58e-05	0.925	CCGTGTGCCACCG
1	CCGNNNNNNNCCG	PMAA_071510	PMAA_071510|PMAA_071510	+	554	566	5.58e-05	0.925	CCGTTGCCAGCCG
1	CCGNNNNNNNCCG	PMAA_092150	PMAA_092150|PMAA_092150	+	556	568	5.58e-05	0.925	CCGGCGCATACCG
1	CCGNNNNNNNCCG	PMAA_062770	PMAA_062770|PMAA_062770	-	544	556	5.58e-05	0.925	CCGATGGAGGCCG
1	CCGNNNNNNNCCG	PMAA_042530	PMAA_042530|PMAA_042530	-	552	564	5.58e-05	0.925	CCGGGGTCAACCG
1	CCGNNNNNNNCCG	PMAA_016540	PMAA_016540|PMAA_016540	+	567	579	5.58e-05	0.925	CCGGACGTCTCCG
1	CCGNNNNNNNCCG	PMAA_030720	PMAA_030720|PMAA_030720	-	556	568	5.58e-05	0.925	CCGTTTGGCGCCG
1	CCGNNNNNNNCCG	PMAA_087730	PMAA_087730|PMAA_087730	-	561	573	5.58e-05	0.925	CCGCCATTCGCCG
1	CCGNNNNNNNCCG	PMAA_085460	PMAA_085460|PMAA_085460	+	576	588	5.58e-05	0.925	CCGCTCGTTCCCG
1	CCGNNNNNNNCCG	PMAA_048530	PMAA_048530|PMAA_048530	-	564	576	5.58e-05	0.925	CCGTCGCTGACCG
1	CCGNNNNNNNCCG	PMAA_068390	PMAA_068390|PMAA_068390	-	564	576	5.58e-05	0.925	CCGCCGTTGTCCG
1	CCGNNNNNNNCCG	PMAA_025670	PMAA_025670|PMAA_025670	+	577	589	5.58e-05	0.925	CCGGTCTCAGCCG
1	CCGNNNNNNNCCG	PMAA_042450	PMAA_042450|PMAA_042450	+	578	590	5.58e-05	0.925	CCGCGTGGATCCG
1	CCGNNNNNNNCCG	PMAA_093270	PMAA_093270|PMAA_093270	+	578	590	5.58e-05	0.925	CCGAGAGGAGCCG
1	CCGNNNNNNNCCG	PMAA_042150	PMAA_042150|PMAA_042150	+	580	592	5.58e-05	0.925	CCGACCATGGCCG
1	CCGNNNNNNNCCG	PMAA_004040	PMAA_004040|PMAA_004040	-	572	584	5.58e-05	0.925	CCGCTCAGTCCCG
1	CCGNNNNNNNCCG	PMAA_024210	PMAA_024210|PMAA_024210	+	585	597	5.58e-05	0.925	CCGCCAAGGTCCG
1	CCGNNNNNNNCCG	PMAA_090220	PMAA_090220|PMAA_090220	+	589	601	5.58e-05	0.925	CCGCCGTGATCCG
1	CCGNNNNNNNCCG	PMAA_027700	PMAA_027700|PMAA_027700	-	578	590	5.58e-05	0.925	CCGGTGTCCACCG
1	CCGNNNNNNNCCG	PMAA_071710	PMAA_071710|PMAA_071710	+	590	602	5.58e-05	0.925	CCGCTTGGACCCG
1	CCGNNNNNNNCCG	PMAA_071820	PMAA_071820|PMAA_071820	+	593	605	5.58e-05	0.925	CCGTCGACAGCCG
1	CCGNNNNNNNCCG	PMAA_028060	PMAA_028060|PMAA_028060	-	583	595	5.58e-05	0.925	CCGCGAAGGTCCG
1	CCGNNNNNNNCCG	PMAA_047030	PMAA_047030|PMAA_047030	+	598	610	5.58e-05	0.925	CCGGCGCATTCCG
1	CCGNNNNNNNCCG	PMAA_008610	PMAA_008610|PMAA_008610	+	598	610	5.58e-05	0.925	CCGCTTGCCTCCG
1	CCGNNNNNNNCCG	PMAA_083340	PMAA_083340|PMAA_083340	-	587	599	5.58e-05	0.925	CCGAAGCGACCCG
1	CCGNNNNNNNCCG	PMAA_036980	PMAA_036980|PMAA_036980	+	599	611	5.58e-05	0.925	CCGCAGCTCTCCG
1	CCGNNNNNNNCCG	PMAA_083220	PMAA_083220|PMAA_083220	+	600	612	5.58e-05	0.925	CCGAGGTTCCCCG
1	CCGNNNNNNNCCG	PMAA_045030	PMAA_045030|PMAA_045030	+	601	613	5.58e-05	0.925	CCGCTCCACACCG
1	CCGNNNNNNNCCG	PMAA_002660	PMAA_002660|PMAA_002660	-	592	604	5.58e-05	0.925	CCGCTTTCGCCCG
1	CCGNNNNNNNCCG	PMAA_070360	PMAA_070360|PMAA_070360	+	605	617	5.58e-05	0.925	CCGCATCTCGCCG
1	CCGNNNNNNNCCG	PMAA_101860	PMAA_101860|PMAA_101860	+	606	618	5.58e-05	0.925	CCGAAGTGGCCCG
1	CCGNNNNNNNCCG	PMAA_004120	PMAA_004120|PMAA_004120	+	609	621	5.58e-05	0.925	CCGTCCGTCTCCG
1	CCGNNNNNNNCCG	PMAA_085430	PMAA_085430|PMAA_085430	-	599	611	5.58e-05	0.925	CCGCGTAGCACCG
1	CCGNNNNNNNCCG	PMAA_082020	PMAA_082020|PMAA_082020	-	599	611	5.58e-05	0.925	CCGGTTGCGACCG
1	CCGNNNNNNNCCG	PMAA_032020	PMAA_032020|PMAA_032020	+	611	623	5.58e-05	0.925	CCGCGGGAAACCG
1	CCGNNNNNNNCCG	PMAA_070920	PMAA_070920|PMAA_070920	+	612	624	5.58e-05	0.925	CCGCTCGGTACCG
1	CCGNNNNNNNCCG	PMAA_091400	PMAA_091400|PMAA_091400	+	614	626	5.58e-05	0.925	CCGGTCGTGTCCG
1	CCGNNNNNNNCCG	PMAA_087970	PMAA_087970|PMAA_087970	-	604	616	5.58e-05	0.925	CCGCGCATAGCCG
1	CCGNNNNNNNCCG	PMAA_006930	PMAA_006930|PMAA_006930	+	617	629	5.58e-05	0.925	CCGTGACTCGCCG
1	CCGNNNNNNNCCG	PMAA_018620	PMAA_018620|PMAA_018620	-	606	618	5.58e-05	0.925	CCGTTGCTCCCCG
1	CCGNNNNNNNCCG	PMAA_041380	PMAA_041380|PMAA_041380	-	606	618	5.58e-05	0.925	CCGGGGTCAACCG
1	CCGNNNNNNNCCG	PMAA_082470	PMAA_082470|PMAA_082470	+	620	632	5.58e-05	0.925	CCGACACTCCCCG
1	CCGNNNNNNNCCG	PMAA_045040	PMAA_045040|PMAA_045040	-	610	622	5.58e-05	0.925	CCGTGGGGAACCG
1	CCGNNNNNNNCCG	PMAA_032020	PMAA_032020|PMAA_032020	-	614	626	5.58e-05	0.925	CCGCGGTTTCCCG
1	CCGNNNNNNNCCG	PMAA_025110	PMAA_025110|PMAA_025110	+	628	640	5.58e-05	0.925	CCGCCAACTGCCG
1	CCGNNNNNNNCCG	PMAA_014670	PMAA_014670|PMAA_014670	+	631	643	5.58e-05	0.925	CCGTACCACCCCG
1	CCGNNNNNNNCCG	PMAA_054990	PMAA_054990|PMAA_054990	+	634	646	5.58e-05	0.925	CCGGTCACCACCG
1	CCGNNNNNNNCCG	PMAA_097860	PMAA_097860|PMAA_097860	-	622	634	5.58e-05	0.925	CCGGGGATAGCCG
1	CCGNNNNNNNCCG	PMAA_055690	PMAA_055690|PMAA_055690	+	637	649	5.58e-05	0.925	CCGACGGAACCCG
1	CCGNNNNNNNCCG	PMAA_059580	PMAA_059580|PMAA_059580	-	625	637	5.58e-05	0.925	CCGCAGGATGCCG
1	CCGNNNNNNNCCG	PMAA_076160	PMAA_076160|PMAA_076160	+	638	650	5.58e-05	0.925	CCGGTTGTGCCCG
1	CCGNNNNNNNCCG	PMAA_001970	PMAA_001970|PMAA_001970	-	626	638	5.58e-05	0.925	CCGCTTGCAGCCG
1	CCGNNNNNNNCCG	PMAA_099930	PMAA_099930|PMAA_099930	-	627	639	5.58e-05	0.925	CCGTAGCCAGCCG
1	CCGNNNNNNNCCG	PMAA_032080	PMAA_032080|PMAA_032080	+	639	651	5.58e-05	0.925	CCGTGCCCTACCG
1	CCGNNNNNNNCCG	PMAA_077710	PMAA_077710|PMAA_077710	-	628	640	5.58e-05	0.925	CCGCTGATGCCCG
1	CCGNNNNNNNCCG	PMAA_098590	PMAA_098590|PMAA_098590	+	644	656	5.58e-05	0.925	CCGCCTTCTGCCG
1	CCGNNNNNNNCCG	PMAA_007310	PMAA_007310|PMAA_007310	-	635	647	5.58e-05	0.925	CCGCCTCTCACCG
1	CCGNNNNNNNCCG	PMAA_083710	PMAA_083710|PMAA_083710	+	648	660	5.58e-05	0.925	CCGAATGCCCCCG
1	CCGNNNNNNNCCG	PMAA_066840	PMAA_066840|PMAA_066840	+	650	662	5.58e-05	0.925	CCGGACCCTACCG
1	CCGNNNNNNNCCG	PMAA_039270	PMAA_039270|PMAA_039270	-	639	651	5.58e-05	0.925	CCGGCAGCATCCG
1	CCGNNNNNNNCCG	PMAA_100940	PMAA_100940|PMAA_100940	-	641	653	5.58e-05	0.925	CCGTCGACGACCG
1	CCGNNNNNNNCCG	PMAA_047190	PMAA_047190|PMAA_047190	+	654	666	5.58e-05	0.925	CCGTTGGCCTCCG
1	CCGNNNNNNNCCG	PMAA_031870	PMAA_031870|PMAA_031870	+	655	667	5.58e-05	0.925	CCGAACACGCCCG
1	CCGNNNNNNNCCG	PMAA_076260	PMAA_076260|PMAA_076260	-	646	658	5.58e-05	0.925	CCGTAGCTGGCCG
1	CCGNNNNNNNCCG	PMAA_018350	PMAA_018350|PMAA_018350	+	660	672	5.58e-05	0.925	CCGGGTGGAACCG
1	CCGNNNNNNNCCG	PMAA_078750	PMAA_078750|PMAA_078750	+	660	672	5.58e-05	0.925	CCGAGTCGGTCCG
1	CCGNNNNNNNCCG	PMAA_040710	PMAA_040710|PMAA_040710	+	661	673	5.58e-05	0.925	CCGACCTGCACCG
1	CCGNNNNNNNCCG	PMAA_093470	PMAA_093470|PMAA_093470	-	651	663	5.58e-05	0.925	CCGAGCTGGACCG
1	CCGNNNNNNNCCG	PMAA_066840	PMAA_066840|PMAA_066840	-	651	663	5.58e-05	0.925	CCGGTAGGGTCCG
1	CCGNNNNNNNCCG	PMAA_081810	PMAA_081810|PMAA_081810	+	664	676	5.58e-05	0.925	CCGCATGACGCCG
1	CCGNNNNNNNCCG	PMAA_023940	PMAA_023940|PMAA_023940	+	664	676	5.58e-05	0.925	CCGCGACCATCCG
1	CCGNNNNNNNCCG	PMAA_068440	PMAA_068440|PMAA_068440	+	665	677	5.58e-05	0.925	CCGAGCCTTCCCG
1	CCGNNNNNNNCCG	PMAA_015400	PMAA_015400|PMAA_015400	+	666	678	5.58e-05	0.925	CCGTCACCCACCG
1	CCGNNNNNNNCCG	PMAA_011290	PMAA_011290|PMAA_011290	-	658	670	5.58e-05	0.925	CCGGTCAGTGCCG
1	CCGNNNNNNNCCG	PMAA_018350	PMAA_018350|PMAA_018350	-	661	673	5.58e-05	0.925	CCGGTTCCACCCG
1	CCGNNNNNNNCCG	PMAA_099550	PMAA_099550|PMAA_099550	+	675	687	5.58e-05	0.925	CCGTCGACTGCCG
1	CCGNNNNNNNCCG	PMAA_060020	PMAA_060020|PMAA_060020	-	663	675	5.58e-05	0.925	CCGGTGGACACCG
1	CCGNNNNNNNCCG	PMAA_056740	PMAA_056740|PMAA_056740	+	680	692	5.58e-05	0.925	CCGAACGACGCCG
1	CCGNNNNNNNCCG	PMAA_049910	PMAA_049910|PMAA_049910	-	670	682	5.58e-05	0.925	CCGTCCAACGCCG
1	CCGNNNNNNNCCG	PMAA_017670	PMAA_017670|PMAA_017670	+	687	699	5.58e-05	0.925	CCGCGCACAACCG
1	CCGNNNNNNNCCG	PMAA_097590	PMAA_097590|PMAA_097590	-	678	690	5.58e-05	0.925	CCGGAGGTTCCCG
1	CCGNNNNNNNCCG	PMAA_039500	PMAA_039500|PMAA_039500	+	690	702	5.58e-05	0.925	CCGCCACCAACCG
1	CCGNNNNNNNCCG	PMAA_044010	PMAA_044010|PMAA_044010	+	691	703	5.58e-05	0.925	CCGCCCTCTTCCG
1	CCGNNNNNNNCCG	PMAA_006090	PMAA_006090|PMAA_006090	+	695	707	5.58e-05	0.925	CCGGGCTGTACCG
1	CCGNNNNNNNCCG	PMAA_086260	PMAA_086260|PMAA_086260	-	687	699	5.58e-05	0.925	CCGAGAGCCTCCG
1	CCGNNNNNNNCCG	PMAA_020070	PMAA_020070|PMAA_020070	-	687	699	5.58e-05	0.925	CCGCCACTACCCG
1	CCGNNNNNNNCCG	PMAA_038220	PMAA_038220|PMAA_038220	-	697	709	5.58e-05	0.925	CCGCCAAGAGCCG
1	CCGNNNNNNNCCG	PMAA_078310	PMAA_078310|PMAA_078310	+	715	727	5.58e-05	0.925	CCGCGGGTTTCCG
1	CCGNNNNNNNCCG	PMAA_066500	PMAA_066500|PMAA_066500	+	717	729	5.58e-05	0.925	CCGCGAGAGTCCG
1	CCGNNNNNNNCCG	PMAA_057290	PMAA_057290|PMAA_057290	-	706	718	5.58e-05	0.925	CCGCAACGGTCCG
1	CCGNNNNNNNCCG	PMAA_030130	PMAA_030130|PMAA_030130	+	723	735	5.58e-05	0.925	CCGCCAAGTCCCG
1	CCGNNNNNNNCCG	PMAA_096750	PMAA_096750|PMAA_096750	-	712	724	5.58e-05	0.925	CCGTGCTTGGCCG
1	CCGNNNNNNNCCG	PMAA_023620	PMAA_023620|PMAA_023620	+	728	740	5.58e-05	0.925	CCGCGCTAGTCCG
1	CCGNNNNNNNCCG	PMAA_053000	PMAA_053000|PMAA_053000	+	735	747	5.58e-05	0.925	CCGCTAGAGGCCG
1	CCGNNNNNNNCCG	PMAA_061050	PMAA_061050|PMAA_061050	+	735	747	5.58e-05	0.925	CCGTGGACCTCCG
1	CCGNNNNNNNCCG	PMAA_090140	PMAA_090140|PMAA_090140	-	731	743	5.58e-05	0.925	CCGGGATGTGCCG
1	CCGNNNNNNNCCG	PMAA_009350	PMAA_009350|PMAA_009350	+	744	756	5.58e-05	0.925	CCGTAACCCCCCG
1	CCGNNNNNNNCCG	PMAA_093850	PMAA_093850|PMAA_093850	-	732	744	5.58e-05	0.925	CCGCATCTCCCCG
1	CCGNNNNNNNCCG	PMAA_019400	PMAA_019400|PMAA_019400	+	754	766	5.58e-05	0.925	CCGCGCTAACCCG
1	CCGNNNNNNNCCG	PMAA_021910	PMAA_021910|PMAA_021910	+	759	771	5.58e-05	0.925	CCGTACTCCGCCG
1	CCGNNNNNNNCCG	PMAA_015480	PMAA_015480|PMAA_015480	-	748	760	5.58e-05	0.925	CCGACGGGATCCG
1	CCGNNNNNNNCCG	PMAA_089610	PMAA_089610|PMAA_089610	-	748	760	5.58e-05	0.925	CCGAACAGCCCCG
1	CCGNNNNNNNCCG	PMAA_098390	PMAA_098390|PMAA_098390	-	749	761	5.58e-05	0.925	CCGACCACACCCG
1	CCGNNNNNNNCCG	PMAA_051630	PMAA_051630|PMAA_051630	-	750	762	5.58e-05	0.925	CCGCCCCATTCCG
1	CCGNNNNNNNCCG	PMAA_022710	PMAA_022710|PMAA_022710	+	763	775	5.58e-05	0.925	CCGACAGGCACCG
1	CCGNNNNNNNCCG	PMAA_079650	PMAA_079650|PMAA_079650	+	767	779	5.58e-05	0.925	CCGCCGTTCTCCG
1	CCGNNNNNNNCCG	PMAA_036790	PMAA_036790|PMAA_036790	-	760	772	5.58e-05	0.925	CCGGCTACCTCCG
1	CCGNNNNNNNCCG	PMAA_078950	PMAA_078950|PMAA_078950	+	773	785	5.58e-05	0.925	CCGGCAGCAACCG
1	CCGNNNNNNNCCG	PMAA_071090	PMAA_071090|PMAA_071090	+	776	788	5.58e-05	0.925	CCGCCCTCTTCCG
1	CCGNNNNNNNCCG	PMAA_004330	PMAA_004330|PMAA_004330	-	765	777	5.58e-05	0.925	CCGTGGTCTGCCG
1	CCGNNNNNNNCCG	PMAA_067790	PMAA_067790|PMAA_067790	-	766	778	5.58e-05	0.925	CCGACACTGGCCG
1	CCGNNNNNNNCCG	PMAA_021800	PMAA_021800|PMAA_021800	+	782	794	5.58e-05	0.925	CCGACTTCCCCCG
1	CCGNNNNNNNCCG	PMAA_057230	PMAA_057230|PMAA_057230	+	792	804	5.58e-05	0.925	CCGACAGCAGCCG
1	CCGNNNNNNNCCG	PMAA_085810	PMAA_085810|PMAA_085810	+	794	806	5.58e-05	0.925	CCGGAGATCGCCG
1	CCGNNNNNNNCCG	PMAA_074210	PMAA_074210|PMAA_074210	+	796	808	5.58e-05	0.925	CCGACTCGACCCG
1	CCGNNNNNNNCCG	PMAA_057650	PMAA_057650|PMAA_057650	+	800	812	5.58e-05	0.925	CCGTCGCTGTCCG
1	CCGNNNNNNNCCG	PMAA_014930	PMAA_014930|PMAA_014930	+	816	828	5.58e-05	0.925	CCGGCGTCTTCCG
1	CCGNNNNNNNCCG	PMAA_016680	PMAA_016680|PMAA_016680	-	805	817	5.58e-05	0.925	CCGGTTAGCGCCG
1	CCGNNNNNNNCCG	PMAA_001370	PMAA_001370|PMAA_001370	-	807	819	5.58e-05	0.925	CCGTAGTGCCCCG
1	CCGNNNNNNNCCG	PMAA_096820	PMAA_096820|PMAA_096820	-	808	820	5.58e-05	0.925	CCGCTCTGCACCG
1	CCGNNNNNNNCCG	PMAA_057320	PMAA_057320|PMAA_057320	+	826	838	5.58e-05	0.925	CCGTCGTCCTCCG
1	CCGNNNNNNNCCG	PMAA_078230	PMAA_078230|PMAA_078230	+	831	843	5.58e-05	0.925	CCGCTTGTCGCCG
1	CCGNNNNNNNCCG	PMAA_058370	PMAA_058370|PMAA_058370	-	819	831	5.58e-05	0.925	CCGTCGACGACCG
1	CCGNNNNNNNCCG	PMAA_033730	PMAA_033730|PMAA_033730	+	836	848	5.58e-05	0.925	CCGTCGACAGCCG
1	CCGNNNNNNNCCG	PMAA_027710	PMAA_027710|PMAA_027710	-	827	839	5.58e-05	0.925	CCGGGGTCAACCG
1	CCGNNNNNNNCCG	PMAA_058940	PMAA_058940|PMAA_058940	-	827	839	5.58e-05	0.925	CCGGGGTCAACCG
1	CCGNNNNNNNCCG	PMAA_053520	PMAA_053520|PMAA_053520	+	845	857	5.58e-05	0.925	CCGCCACTGTCCG
1	CCGNNNNNNNCCG	PMAA_079120	PMAA_079120|PMAA_079120	+	845	857	5.58e-05	0.925	CCGCGCGATACCG
1	CCGNNNNNNNCCG	PMAA_006490	PMAA_006490|PMAA_006490	-	837	849	5.58e-05	0.925	CCGCGACCATCCG
1	CCGNNNNNNNCCG	PMAA_093510	PMAA_093510|PMAA_093510	+	856	868	5.58e-05	0.925	CCGCAGAGACCCG
1	CCGNNNNNNNCCG	PMAA_100470	PMAA_100470|PMAA_100470	-	849	861	5.58e-05	0.925	CCGACTTCGCCCG
1	CCGNNNNNNNCCG	PMAA_030520	PMAA_030520|PMAA_030520	+	863	875	5.58e-05	0.925	CCGTTGGCCACCG
1	CCGNNNNNNNCCG	PMAA_003630	PMAA_003630|PMAA_003630	+	863	875	5.58e-05	0.925	CCGTCGTCTGCCG
1	CCGNNNNNNNCCG	PMAA_009070	PMAA_009070|PMAA_009070	-	852	864	5.58e-05	0.925	CCGGAGGTCTCCG
1	CCGNNNNNNNCCG	PMAA_054450	PMAA_054450|PMAA_054450	+	867	879	5.58e-05	0.925	CCGCGCTTTGCCG
1	CCGNNNNNNNCCG	PMAA_036280	PMAA_036280|PMAA_036280	+	867	879	5.58e-05	0.925	CCGCCGACTTCCG
1	CCGNNNNNNNCCG	PMAA_025670	PMAA_025670|PMAA_025670	-	856	868	5.58e-05	0.925	CCGTCGTCAGCCG
1	CCGNNNNNNNCCG	PMAA_078320	PMAA_078320|PMAA_078320	+	868	880	5.58e-05	0.925	CCGTCCTCGACCG
1	CCGNNNNNNNCCG	PMAA_048590	PMAA_048590|PMAA_048590	-	858	870	5.58e-05	0.925	CCGTCCTCTGCCG
1	CCGNNNNNNNCCG	PMAA_076520	PMAA_076520|PMAA_076520	+	873	885	5.58e-05	0.925	CCGTGTGTGGCCG
1	CCGNNNNNNNCCG	PMAA_006790	PMAA_006790|PMAA_006790	-	864	876	5.58e-05	0.925	CCGGGGTCAACCG
1	CCGNNNNNNNCCG	PMAA_025100	PMAA_025100|PMAA_025100	+	881	893	5.58e-05	0.925	CCGCACTCTCCCG
1	CCGNNNNNNNCCG	PMAA_011650	PMAA_011650|PMAA_011650	+	882	894	5.58e-05	0.925	CCGACCTGTCCCG
1	CCGNNNNNNNCCG	PMAA_087100	PMAA_087100|PMAA_087100	+	887	899	5.58e-05	0.925	CCGTGTCCCTCCG
1	CCGNNNNNNNCCG	PMAA_064280	PMAA_064280|PMAA_064280	+	889	901	5.58e-05	0.925	CCGCTTTCCCCCG
1	CCGNNNNNNNCCG	PMAA_055130	PMAA_055130|PMAA_055130	-	878	890	5.58e-05	0.925	CCGGTACTCGCCG
1	CCGNNNNNNNCCG	PMAA_057690	PMAA_057690|PMAA_057690	+	890	902	5.58e-05	0.925	CCGAGTCCGTCCG
1	CCGNNNNNNNCCG	PMAA_013650	PMAA_013650|PMAA_013650	-	880	892	5.58e-05	0.925	CCGATTCCGGCCG
1	CCGNNNNNNNCCG	PMAA_048870	PMAA_048870|PMAA_048870	+	894	906	5.58e-05	0.925	CCGTCTCACGCCG
1	CCGNNNNNNNCCG	PMAA_027980	PMAA_027980|PMAA_027980	-	889	901	5.58e-05	0.925	CCGCTTTGGGCCG
1	CCGNNNNNNNCCG	PMAA_009790	PMAA_009790|PMAA_009790	+	903	915	5.58e-05	0.925	CCGCGTCAAGCCG
1	CCGNNNNNNNCCG	PMAA_028390	PMAA_028390|PMAA_028390	+	904	916	5.58e-05	0.925	CCGTGCCAACCCG
1	CCGNNNNNNNCCG	PMAA_038950	PMAA_038950|PMAA_038950	+	904	916	5.58e-05	0.925	CCGTGCCAACCCG
1	CCGNNNNNNNCCG	PMAA_007370	PMAA_007370|PMAA_007370	+	907	919	5.58e-05	0.925	CCGAACCGAGCCG
1	CCGNNNNNNNCCG	PMAA_073260	PMAA_073260|PMAA_073260	-	902	914	5.58e-05	0.925	CCGAACTGGCCCG
1	CCGNNNNNNNCCG	PMAA_080890	PMAA_080890|PMAA_080890	+	917	929	5.58e-05	0.925	CCGGACAACGCCG
1	CCGNNNNNNNCCG	PMAA_071370	PMAA_071370|PMAA_071370	+	921	933	5.58e-05	0.925	CCGACCGACACCG
1	CCGNNNNNNNCCG	PMAA_087640	PMAA_087640|PMAA_087640	-	917	929	5.58e-05	0.925	CCGCGAGGTACCG
1	CCGNNNNNNNCCG	PMAA_091420	PMAA_091420|PMAA_091420	+	935	947	5.58e-05	0.925	CCGAAAGCCGCCG
1	CCGNNNNNNNCCG	PMAA_018910	PMAA_018910|PMAA_018910	-	924	936	5.58e-05	0.925	CCGCTCTAGGCCG
1	CCGNNNNNNNCCG	PMAA_084410	PMAA_084410|PMAA_084410	+	939	951	5.58e-05	0.925	CCGGGAACTCCCG
1	CCGNNNNNNNCCG	PMAA_006390	PMAA_006390|PMAA_006390	+	942	954	5.58e-05	0.925	CCGCAGAACCCCG
1	CCGNNNNNNNCCG	PMAA_099540	PMAA_099540|PMAA_099540	-	934	946	5.58e-05	0.925	CCGCCCAATGCCG
1	CCGNNNNNNNCCG	PMAA_063360	PMAA_063360|PMAA_063360	-	937	949	5.58e-05	0.925	CCGTCTCCTGCCG
1	CCGNNNNNNNCCG	PMAA_063300	PMAA_063300|PMAA_063300	-	938	950	5.58e-05	0.925	CCGACGGGAACCG
1	CCGNNNNNNNCCG	PMAA_074100	PMAA_074100|PMAA_074100	+	953	965	5.58e-05	0.925	CCGGAGTCAGCCG
1	CCGNNNNNNNCCG	PMAA_013100	PMAA_013100|PMAA_013100	-	942	954	5.58e-05	0.925	CCGGTCCGATCCG
1	CCGNNNNNNNCCG	PMAA_055000	PMAA_055000|PMAA_055000	+	955	967	5.58e-05	0.925	CCGGTGGAGACCG
1	CCGNNNNNNNCCG	PMAA_043350	PMAA_043350|PMAA_043350	-	944	956	5.58e-05	0.925	CCGTGGGCAACCG
1	CCGNNNNNNNCCG	PMAA_055420	PMAA_055420|PMAA_055420	+	960	972	5.58e-05	0.925	CCGTGCCAACCCG
1	CCGNNNNNNNCCG	PMAA_007470	PMAA_007470|PMAA_007470	-	954	966	5.58e-05	0.925	CCGGCAGAAGCCG
1	CCGNNNNNNNCCG	PMAA_074100	PMAA_074100|PMAA_074100	-	954	966	5.58e-05	0.925	CCGGCTGACTCCG
1	CCGNNNNNNNCCG	PMAA_060000	PMAA_060000|PMAA_060000	+	967	979	5.58e-05	0.925	CCGGCTAGACCCG
1	CCGNNNNNNNCCG	PMAA_072140	PMAA_072140|PMAA_072140	-	957	969	5.58e-05	0.925	CCGTCCCTGTCCG
1	CCGNNNNNNNCCG	PMAA_025910	PMAA_025910|PMAA_025910	-	958	970	5.58e-05	0.925	CCGAGGCGTACCG
1	CCGNNNNNNNCCG	PMAA_060000	PMAA_060000|PMAA_060000	+	977	989	5.58e-05	0.925	CCGCGGATTCCCG
1	CCGNNNNNNNCCG	PMAA_033030	PMAA_033030|PMAA_033030	-	968	980	5.58e-05	0.925	CCGACACGGACCG
1	CCGNNNNNNNCCG	PMAA_045910	PMAA_045910|PMAA_045910	-	970	982	5.58e-05	0.925	CCGCTGCTTCCCG
1	CCGNNNNNNNCCG	PMAA_077710	PMAA_077710|PMAA_077710	-	984	996	5.58e-05	0.925	CCGGTGGATGCCG
1	CCGNNNNNNNCCG	PMAA_006130	PMAA_006130|PMAA_006130	+	998	1010	5.58e-05	0.925	CCGATGCAGCCCG
1	CCGNNNNNNNCCG	PMAA_004380	PMAA_004380|PMAA_004380	+	999	1011	5.58e-05	0.925	CCGTCAACCCCCG
1	CCGNNNNNNNCCG	PMAA_020490	PMAA_020490|PMAA_020490	+	1008	1020	5.58e-05	0.925	CCGCCCTTCACCG
1	CCGNNNNNNNCCG	PMAA_019810	PMAA_019810|PMAA_019810	+	1022	1034	5.58e-05	0.925	CCGCCGGAAACCG
1	CCGNNNNNNNCCG	PMAA_075670	PMAA_075670|PMAA_075670	+	1032	1044	5.58e-05	0.925	CCGACAGAGCCCG
1	CCGNNNNNNNCCG	PMAA_020610	PMAA_020610|PMAA_020610	-	1021	1033	5.58e-05	0.925	CCGCGGTTTGCCG
1	CCGNNNNNNNCCG	PMAA_088480	PMAA_088480|PMAA_088480	-	1026	1038	5.58e-05	0.925	CCGCTCTCTGCCG
1	CCGNNNNNNNCCG	PMAA_007900	PMAA_007900|PMAA_007900	-	1027	1039	5.58e-05	0.925	CCGGCTCCAACCG
1	CCGNNNNNNNCCG	PMAA_093840	PMAA_093840|PMAA_093840	+	1042	1054	5.58e-05	0.925	CCGGCTTGCACCG
1	CCGNNNNNNNCCG	PMAA_101260	PMAA_101260|PMAA_101260	-	1035	1047	5.58e-05	0.925	CCGCCATTGCCCG
1	CCGNNNNNNNCCG	PMAA_016260	PMAA_016260|PMAA_016260	+	1047	1059	5.58e-05	0.925	CCGTTCCGGACCG
1	CCGNNNNNNNCCG	PMAA_021750	PMAA_021750|PMAA_021750	+	1056	1068	5.58e-05	0.925	CCGACTCCTCCCG
1	CCGNNNNNNNCCG	PMAA_045750	PMAA_045750|PMAA_045750	-	1050	1062	5.58e-05	0.925	CCGGTGCCATCCG
1	CCGNNNNNNNCCG	PMAA_062860	PMAA_062860|PMAA_062860	+	1067	1079	5.58e-05	0.925	CCGGGCTTCTCCG
1	CCGNNNNNNNCCG	PMAA_008380	PMAA_008380|PMAA_008380	-	1059	1071	5.58e-05	0.925	CCGAGTCCAGCCG
1	CCGNNNNNNNCCG	PMAA_077240	PMAA_077240|PMAA_077240	+	1071	1083	5.58e-05	0.925	CCGGTTGAGCCCG
1	CCGNNNNNNNCCG	PMAA_075810	PMAA_075810|PMAA_075810	+	1073	1085	5.58e-05	0.925	CCGGACTTCGCCG
1	CCGNNNNNNNCCG	PMAA_065620	PMAA_065620|PMAA_065620	-	1066	1078	5.58e-05	0.925	CCGACGGTCACCG
1	CCGNNNNNNNCCG	PMAA_077240	PMAA_077240|PMAA_077240	-	1072	1084	5.58e-05	0.925	CCGGGCTCAACCG
1	CCGNNNNNNNCCG	PMAA_045840	PMAA_045840|PMAA_045840	+	1095	1107	5.58e-05	0.925	CCGGTCCGTTCCG
1	CCGNNNNNNNCCG	PMAA_098710	PMAA_098710|PMAA_098710	-	1084	1096	5.58e-05	0.925	CCGGGGATACCCG
1	CCGNNNNNNNCCG	PMAA_094200	PMAA_094200|PMAA_094200	+	1098	1110	5.58e-05	0.925	CCGACGTACGCCG
1	CCGNNNNNNNCCG	PMAA_016270	PMAA_016270|PMAA_016270	-	1093	1105	5.58e-05	0.925	CCGGAAGTGGCCG
1	CCGNNNNNNNCCG	PMAA_102230	PMAA_102230|PMAA_102230	+	1107	1119	5.58e-05	0.925	CCGCCAAAGCCCG
1	CCGNNNNNNNCCG	PMAA_006600	PMAA_006600|PMAA_006600	+	1109	1121	5.58e-05	0.925	CCGAATGCCGCCG
1	CCGNNNNNNNCCG	PMAA_100040	PMAA_100040|PMAA_100040	-	1113	1125	5.58e-05	0.925	CCGGCCAAAGCCG
1	CCGNNNNNNNCCG	PMAA_081360	PMAA_081360|PMAA_081360	+	1135	1147	5.58e-05	0.925	CCGAGCGCTTCCG

## Sheet: Info for scanning
https://meme-suite.org/meme/tools/fimo
DATABASE AND MOTIFS
DATABASE db/RSATFungi/upstream_-1000_200_Talaromyces_marneffei_GCF_000001985.1_JCVI-PMFA1-2.0_2022-08-31.fna
Database contains 10138 sequences, 8602328 residues
MOTIFS motifs.meme (DNA)
MOTIF	WIDTH
1	13
Random model letter frequencies (db/RSATFungi/upstream_-1000_200_Talaromyces_marneffei_GCF_000001985.1_JCVI-PMFA1-2.0_2022-08-31.fna.bfile):
A 0.272 C 0.228 G 0.228 T 0.272
SECTION I: HIGH-SCORING MOTIF OCCURENCES
There were 1745 motif occurences with a p-value less than 0.0001. Only the most significant 1000 matches are shown here. The full set of motif occurences can be seen in the TSV (tab-delimited values) output file fimo.tsv, the GFF3 file fimo.gff which may be suitable for uploading to the UCSC Genome Table Browser (assuming the FASTA input sequences included genomic coordinates in UCSC or Galaxy fo…
The p-value of a motif occurrence is defined as the probability of a random sequence of the same length as the motif matching that position of the sequence with as good or better a score.
The score for the match of a position in a sequence to a motif is computed by summing the appropriate entries from each column of the position-dependent scoring matrix that represents the motif.
The q-value of a motif occurrence is defined as the false discovery rate if the occurrence is accepted as significant.
The table is sorted by increasing p-value.
Command line:
fimo --oc . --verbosity 1 --bgfile db/RSATFungi/upstream_-1000_200_Talaromyces_marneffei_GCF_000001985.1_JCVI-PMFA1-2.0_2022-08-31.fna.bfile --thresh 1.0E-4 --parse-genomic-coord motifs.meme db/RSATFungi/upstream_-1000_200_Talaromyces_marneffei_GCF_000001985.1_JCVI-PMFA1-2.0_2022-08-31.fna
Settings:
output_directory = .	MEME file name = motifs.meme
background file name = db/RSATFungi/upstream_-1000_200_Talaromyces_marneffei_GCF_000001985.1_JCVI-PMFA1-2.0_2022-08-31.fna.bfile	alphabet = DNA
allow clobber = true	compute q-values = true
text only = false	scan both strands = true
threshold type = p-value	output theshold = 0.0001
alpha = 1	verbosity = 1
This information can be useful in the event you wish to report a problem with the FIMO software.

## Sheet: DAVID converted list
From	To	Species	Gene Name
PMAA_057450	B6QLI3_TALMQ	Talaromyces marneffei ATCC 18224	Ferrooxidoreductase Fet3, putative(PMAA_057450)
PMAA_023700	B6Q5T4_TALMQ	Talaromyces marneffei ATCC 18224	Ferric-chelate reductase, putative(PMAA_023700)
PMAA_076160	B6QC27_TALMQ	Talaromyces marneffei ATCC 18224	Cytochrome c(PMAA_076160)
PMAA_088100	B6QDS6_TALMQ	Talaromyces marneffei ATCC 18224	Cytochrome P450 monooxygenase, putative(PMAA_088100)
PMAA_022530	B6Q531_TALMQ	Talaromyces marneffei ATCC 18224	Cytochrome P450, putative(PMAA_022530)
PMAA_008380	B6QWH8_TALMQ	Talaromyces marneffei ATCC 18224	Monooxygenase, putative(PMAA_008380)
PMAA_021690	B6Q4M2_TALMQ	Talaromyces marneffei ATCC 18224	Mitochondrial carrier protein, putative(PMAA_021690)
PMAA_017080	B6Q1C6_TALMQ	Talaromyces marneffei ATCC 18224	Altered inheritance of mitochondria protein 21(PMAA_017080)
PMAA_017450	B6Q1G8_TALMQ	Talaromyces marneffei ATCC 18224	Isocitrate lyase(PMAA_017450)
PMAA_017460	B6Q1G9_TALMQ	Talaromyces marneffei ATCC 18224	Citrate synthase(PMAA_017460)
PMAA_026390	B6Q828_TALMQ	Talaromyces marneffei ATCC 18224	Fe-containing alcohol dehydrogenase, putative(PMAA_026390)
PMAA_062460	B6Q9L3_TALMQ	Talaromyces marneffei ATCC 18224	Class II aldolase/adducin domain protein(PMAA_062460)
PMAA_023900	B6Q622_TALMQ	Talaromyces marneffei ATCC 18224	NAD binding Rossmann fold oxidoreductase, putative(PMAA_023900)
PMAA_096890	B6QI99_TALMQ	Talaromyces marneffei ATCC 18224	FAD binding domain protein(PMAA_096890)
PMAA_085430	B6QGG2_TALMQ	Talaromyces marneffei ATCC 18224	Mitochondrial ATPase (Afg1), putative(PMAA_085430)
PMAA_017400	B6Q1G2_TALMQ	Talaromyces marneffei ATCC 18224	Mitochondrial pyruvate carrier(PMAA_017400)
PMAA_085990	B6QGM1_TALMQ	Talaromyces marneffei ATCC 18224	Holocytochrome c-type synthase(PMAA_085990)
PMAA_087230	B6QD47_TALMQ	Talaromyces marneffei ATCC 18224	Glucose-6-phosphate isomerase(PMAA_087230)
PMAA_044020	B6QS27_TALMQ	Talaromyces marneffei ATCC 18224	Phosphoglycerate kinase(PMAA_044020)
PMAA_033770	B6Q699_TALMQ	Talaromyces marneffei ATCC 18224	Translation initiation factor eif-2b delta subunit(PMAA_033770)
PMAA_054560	B6QKN3_TALMQ	Talaromyces marneffei ATCC 18224	Ribosome assembly and transport protein Srp40, putative(PMAA_054560)
PMAA_055690	B6QKZ8_TALMQ	Talaromyces marneffei ATCC 18224	Ribosomal protein L34 protein, putative(PMAA_055690)
PMAA_078950	B6QDZ7_TALMQ	Talaromyces marneffei ATCC 18224	Ribosomal protein L24E(PMAA_078950)
PMAA_026340	B6Q823_TALMQ	Talaromyces marneffei ATCC 18224	40S ribosomal protein S26(PMAA_026340)
PMAA_082350	B6QFJ4_TALMQ	Talaromyces marneffei ATCC 18224	Translation initiation factor eIF4E3, putative(PMAA_082350)
PMAA_067630	B6QCL0_TALMQ	Talaromyces marneffei ATCC 18224	U3 small nucleolar ribonucleoprotein protein IMP4, putative(PMAA_067630)
PMAA_052310	B6QND5_TALMQ	Talaromyces marneffei ATCC 18224	Transformer-SR ribonucleoprotein, putative(PMAA_052310)
PMAA_039430	B6QPQ9_TALMQ	Talaromyces marneffei ATCC 18224	Nucleolar RNA methyltransferase (Nop2), putative(PMAA_039430)
PMAA_033370	B6Q5Z1_TALMQ	Talaromyces marneffei ATCC 18224	Acyltransferase, putative(PMAA_033370)
PMAA_057460	B6QLI4_TALMQ	Talaromyces marneffei ATCC 18224	Peptidase (PNG1), putative(PMAA_057460)
PMAA_068110	B6QCR1_TALMQ	Talaromyces marneffei ATCC 18224	Nitrate reductase(PMAA_068110)
PMAA_047410	B6QP08_TALMQ	Talaromyces marneffei ATCC 18224	Norsolorinic acid reductase, putative(PMAA_047410)
PMAA_083870	ARGJ_TALMQ	Talaromyces marneffei ATCC 18224	Arginine biosynthesis bifunctional protein ArgJ, mitochondrial(PMAA_083870)
PMAA_055040	B6QKT2_TALMQ	Talaromyces marneffei ATCC 18224	Uncharacterized protein(PMAA_055040)
PMAA_060870	B6QMT9_TALMQ	Talaromyces marneffei ATCC 18224	C6 finger domain protein(PMAA_060870)
PMAA_023560	B6Q5S0_TALMQ	Talaromyces marneffei ATCC 18224	Protein-tyrosine phosphatase 2(PMAA_023560)
PMAA_024770	B6Q6I5_TALMQ	Talaromyces marneffei ATCC 18224	Glycogenin(PMAA_024770)
PMAA_025980	B6Q7J7_TALMQ	Talaromyces marneffei ATCC 18224	MFS multidrug transporter, putative(PMAA_025980)
PMAA_024410	B6Q6E5_TALMQ	Talaromyces marneffei ATCC 18224	Erythromycin esterase, putative(PMAA_024410)
PMAA_048870	B6QS66_TALMQ	Talaromyces marneffei ATCC 18224	NADH:ubiquinone oxidoreductase intermediate-associated protein 30 domain-containing protein(PMAA_048870)
PMAA_047780	B6QP17_TALMQ	Talaromyces marneffei ATCC 18224	Golgi membrane protein (Rer1), putative(PMAA_047780)
PMAA_044030	B6QS28_TALMQ	Talaromyces marneffei ATCC 18224	Integral membrane protein, Mpv17/PMP22 family, putative(PMAA_044030)
PMAA_050820	B6QML1_TALMQ	Talaromyces marneffei ATCC 18224	General amino-acid permease GAP1, putative(PMAA_050820)
PMAA_033000	B6Q5V3_TALMQ	Talaromyces marneffei ATCC 18224	Uncharacterized protein(PMAA_033000)
PMAA_033000	B6Q5V4_TALMQ	Talaromyces marneffei ATCC 18224	Uncharacterized protein(PMAA_033000)
PMAA_068240	B6QCS4_TALMQ	Talaromyces marneffei ATCC 18224	Rho GTPase activator Rga, putative(PMAA_068240)
PMAA_032030	B6Q571_TALMQ	Talaromyces marneffei ATCC 18224	Cytomegalovirus gH-receptor family protein, putative(PMAA_032030)
PMAA_050700	B6QMF0_TALMQ	Talaromyces marneffei ATCC 18224	Glycosyltransferase family 31 protein(PMAA_050700)
PMAA_096820	B6QI92_TALMQ	Talaromyces marneffei ATCC 18224	Uncharacterized protein(PMAA_096820)
PMAA_057690	B6QLK9_TALMQ	Talaromyces marneffei ATCC 18224	1-phosphatidylinositol-3-phosphate 5-kinase(PMAA_057690)
PMAA_081680	B6QFC4_TALMQ	Talaromyces marneffei ATCC 18224	Developmental regulatory protein WetA(PMAA_081680)
PMAA_055030	B6QKT1_TALMQ	Talaromyces marneffei ATCC 18224	Transcription factor domain-containing protein(PMAA_055030)
PMAA_090390	B6QJ31_TALMQ	Talaromyces marneffei ATCC 18224	Integrase catalytic domain-containing protein(PMAA_090390)
PMAA_028900	B6Q3A8_TALMQ	Talaromyces marneffei ATCC 18224	Conserved oligomeric Golgi complex subunit 4(PMAA_028900)
PMAA_077080	B6QCW4_TALMQ	Talaromyces marneffei ATCC 18224	Uncharacterized protein(PMAA_077080)
PMAA_024420	B6Q6E6_TALMQ	Talaromyces marneffei ATCC 18224	Uncharacterized protein(PMAA_024420)
PMAA_062940	B6Q9Y1_TALMQ	Talaromyces marneffei ATCC 18224	Polyketide synthase, putative(PMAA_062940)
PMAA_020070	B6Q3S1_TALMQ	Talaromyces marneffei ATCC 18224	Cyclin-like protein (Clg1), putative(PMAA_020070)
PMAA_020070	B6Q3S0_TALMQ	Talaromyces marneffei ATCC 18224	Cyclin-like protein (Clg1), putative(PMAA_020070)
PMAA_034100	B6Q6D2_TALMQ	Talaromyces marneffei ATCC 18224	F-box domain-containing protein(PMAA_034100)
PMAA_067160	B6QCB6_TALMQ	Talaromyces marneffei ATCC 18224	SH3 domain protein(PMAA_067160)
PMAA_102230	B6QH21_TALMQ	Talaromyces marneffei ATCC 18224	Uncharacterized protein(PMAA_102230)
PMAA_038940	B6QPN4_TALMQ	Talaromyces marneffei ATCC 18224	DUF5703 domain-containing protein(PMAA_038940)
PMAA_011440	B6QV73_TALMQ	Talaromyces marneffei ATCC 18224	C2H2 transcription factor (Azf1), putative(PMAA_011440)
PMAA_044000	B6QS25_TALMQ	Talaromyces marneffei ATCC 18224	Inclusion body clearance protein IML2(PMAA_044000)
PMAA_022570	B6Q5A3_TALMQ	Talaromyces marneffei ATCC 18224	CBF/NF-Y family transcription factor, putative(PMAA_022570)
PMAA_019170	B6Q329_TALMQ	Talaromyces marneffei ATCC 18224	Nucleosome binding protein (Nhp6a), putative(PMAA_019170)
PMAA_055130	B6QKU1_TALMQ	Talaromyces marneffei ATCC 18224	Mannosylphosphorylation protein (Mnn4), putative(PMAA_055130)
PMAA_036610	B6Q8B8_TALMQ	Talaromyces marneffei ATCC 18224	Uncharacterized protein(PMAA_036610)
PMAA_102580	B6QWL9_TALMQ	Talaromyces marneffei ATCC 18224	Uncharacterized protein(PMAA_102580)
PMAA_050800	B6QMK9_TALMQ	Talaromyces marneffei ATCC 18224	HTH CENPB-type domain-containing protein(PMAA_050800)
PMAA_100040	B6QJ76_TALMQ	Talaromyces marneffei ATCC 18224	Myosin-1(PMAA_100040)
PMAA_013650	B6QVY0_TALMQ	Talaromyces marneffei ATCC 18224	C6 transcription factor (OTam), putative(PMAA_013650)
PMAA_020040	B6Q3R6_TALMQ	Talaromyces marneffei ATCC 18224	F-box domain protein(PMAA_020040)
PMAA_001540	B6QSK6_TALMQ	Talaromyces marneffei ATCC 18224	Sugar phosphate transporter domain-containing protein(PMAA_001540)
PMAA_062960	B6Q9Y3_TALMQ	Talaromyces marneffei ATCC 18224	Benzoate 4-monooxygenase cytochrome P450, putative(PMAA_062960)
PMAA_022340	B6Q508_TALMQ	Talaromyces marneffei ATCC 18224	Ubiquitin hydrolase, putative(PMAA_022340)
PMAA_003840	B6QT20_TALMQ	Talaromyces marneffei ATCC 18224	C6 transcription factor, putative(PMAA_003840)
PMAA_020050	B6Q3R7_TALMQ	Talaromyces marneffei ATCC 18224	cAMP-dependent protein kinase-like, putative(PMAA_020050)
PMAA_073850	B6QAT2_TALMQ	Talaromyces marneffei ATCC 18224	Uncharacterized protein(PMAA_073850)
PMAA_072640	B6QA22_TALMQ	Talaromyces marneffei ATCC 18224	Uncharacterized protein(PMAA_072640)
PMAA_032020	B6Q570_TALMQ	Talaromyces marneffei ATCC 18224	C6 transcription factor, putative(PMAA_032020)
PMAA_068390	B6Q8E0_TALMQ	Talaromyces marneffei ATCC 18224	[histone H3]-trimethyl-L-lysine(9) demethylase(PMAA_068390)
PMAA_032080	B6Q576_TALMQ	Talaromyces marneffei ATCC 18224	SGNH hydrolase-type esterase domain-containing protein(PMAA_032080)
PMAA_057020	B6QLD6_TALMQ	Talaromyces marneffei ATCC 18224	Pantetheine-phosphate adenylyltransferase family protein(PMAA_057020)
PMAA_068430	B6Q8E4_TALMQ	Talaromyces marneffei ATCC 18224	Sexual development activator VeA(PMAA_068430)
PMAA_090120	B6QEZ2_TALMQ	Talaromyces marneffei ATCC 18224	Cyclin-dependent protein kinase complex component, putative(PMAA_090120)
PMAA_077390	B6QD56_TALMQ	Talaromyces marneffei ATCC 18224	Isopropylmalate dehydrogenase-like domain-containing protein(PMAA_077390)
PMAA_024210	B6Q654_TALMQ	Talaromyces marneffei ATCC 18224	Ubiquitin ligase complex F-box protein GRR1, putative(PMAA_024210)
PMAA_083710	B6QFY2_TALMQ	Talaromyces marneffei ATCC 18224	HAD superfamily hydrolase, putative(PMAA_083710)
PMAA_001450	B6QSE2_TALMQ	Talaromyces marneffei ATCC 18224	Uncharacterized protein(PMAA_001450)
PMAA_002660	B6QST9_TALMQ	Talaromyces marneffei ATCC 18224	Zn(2)-C6 fungal-type domain-containing protein(PMAA_002660)
PMAA_003630	B6QTD4_TALMQ	Talaromyces marneffei ATCC 18224	Palmitoyltransferase(PMAA_003630)
PMAA_025670	B6Q7G4_TALMQ	Talaromyces marneffei ATCC 18224	C2H2 transcription factor, putative(PMAA_025670)
PMAA_004720	B6QTF8_TALMQ	Talaromyces marneffei ATCC 18224	TAM domain methyltransferase(PMAA_004720)
PMAA_045040	B6QQV9_TALMQ	Talaromyces marneffei ATCC 18224	beta-mannosidase(PMAA_045040)
PMAA_067350	B6QCH9_TALMQ	Talaromyces marneffei ATCC 18224	Cell wall proline rich protein, putative(PMAA_067350)
PMAA_010280	B6QUU1_TALMQ	Talaromyces marneffei ATCC 18224	Integral membrane protein(PMAA_010280)
PMAA_036330	B6Q888_TALMQ	Talaromyces marneffei ATCC 18224	WD domain, G-beta repeat protein(PMAA_036330)
PMAA_018900	B6Q300_TALMQ	Talaromyces marneffei ATCC 18224	DNA repair protein RAD1, putative(PMAA_018900)
PMAA_101330	B6QJZ0_TALMQ	Talaromyces marneffei ATCC 18224	Amidohydrolase-related domain-containing protein(PMAA_101330)
PMAA_102420	B6QWJ3_TALMQ	Talaromyces marneffei ATCC 18224	Transposase IS30-like HTH domain-containing protein(PMAA_102420)
PMAA_034150	B6Q6D9_TALMQ	Talaromyces marneffei ATCC 18224	Ceramide synthase membrane component (LAG1), putative(PMAA_034150)
PMAA_092890	B6QH12_TALMQ	Talaromyces marneffei ATCC 18224	UPF0311 protein(PMAA_092890)
PMAA_049620	B6QPF6_TALMQ	Talaromyces marneffei ATCC 18224	ABM domain-containing protein(PMAA_049620)
PMAA_048530	B6QPH7_TALMQ	Talaromyces marneffei ATCC 18224	Orotate phosphoribosyltransferase(PMAA_048530)
PMAA_047200	B6QNY5_TALMQ	Talaromyces marneffei ATCC 18224	Ras GTPase activating protein, putative(PMAA_047200)
PMAA_079210	B6QE24_TALMQ	Talaromyces marneffei ATCC 18224	ER membrane protein Wsc4, putative(PMAA_079210)
PMAA_088280	B6QDU5_TALMQ	Talaromyces marneffei ATCC 18224	Uncharacterized protein(PMAA_088280)
PMAA_014670	B6QW79_TALMQ	Talaromyces marneffei ATCC 18224	4-carboxymuconolactone decarboxylase family protein(PMAA_014670)
PMAA_011040	B6QV34_TALMQ	Talaromyces marneffei ATCC 18224	Uncharacterized protein(PMAA_011040)
PMAA_090140	B6QEZ4_TALMQ	Talaromyces marneffei ATCC 18224	DUF453 domain protein(PMAA_090140)
PMAA_058690	B6QLW2_TALMQ	Talaromyces marneffei ATCC 18224	Oxidoreductin(PMAA_058690)
PMAA_033030	B6Q5V7_TALMQ	Talaromyces marneffei ATCC 18224	Xylosidase/arabinosidase, putative(PMAA_033030)
PMAA_102410	B6QWJ2_TALMQ	Talaromyces marneffei ATCC 18224	C2H2-type domain-containing protein(PMAA_102410)
PMAA_061940	B6Q991_TALMQ	Talaromyces marneffei ATCC 18224	Retrovirus polyprotein, putative(PMAA_061940)
PMAA_048400	B6QRN1_TALMQ	Talaromyces marneffei ATCC 18224	Developmental regulator FlbA(PMAA_048400)
PMAA_045010	B6QQV6_TALMQ	Talaromyces marneffei ATCC 18224	Casein kinase I, putative(PMAA_045010)
PMAA_090380	B6QJ30_TALMQ	Talaromyces marneffei ATCC 18224	Uncharacterized protein(PMAA_090380)
PMAA_003780	B6QT17_TALMQ	Talaromyces marneffei ATCC 18224	SURF1-like protein(PMAA_003780)
PMAA_003650	B6QTD6_TALMQ	Talaromyces marneffei ATCC 18224	Uncharacterized protein(PMAA_003650)
PMAA_071980	B6Q9N4_TALMQ	Talaromyces marneffei ATCC 18224	Ankyrin repeat-containing protein, putative(PMAA_071980)
PMAA_038950	B6QPN5_TALMQ	Talaromyces marneffei ATCC 18224	HTH CENPB-type domain-containing protein(PMAA_038950)
PMAA_036410	B6Q896_TALMQ	Talaromyces marneffei ATCC 18224	RNA polymerase II holoenzyme cyclin-like subunit(PMAA_036410)
PMAA_036790	B6Q1N6_TALMQ	Talaromyces marneffei ATCC 18224	Uncharacterized protein(PMAA_036790)
PMAA_036790	B6Q1N7_TALMQ	Talaromyces marneffei ATCC 18224	Uncharacterized protein(PMAA_036790)
PMAA_009070	B6QUG0_TALMQ	Talaromyces marneffei ATCC 18224	Acetyl-CoA hydrolase(PMAA_009070)
PMAA_068100	B6QCR0_TALMQ	Talaromyces marneffei ATCC 18224	Nitrite reductase NiiA(PMAA_068100)
PMAA_077060	B6QCW2_TALMQ	Talaromyces marneffei ATCC 18224	Short-chain dehydrogenase/reductase family protein, putative(PMAA_077060)
PMAA_027830	B6Q264_TALMQ	Talaromyces marneffei ATCC 18224	Ilp is an apoptosis inhibitor(PMAA_027830)
PMAA_002560	B6QSJ7_TALMQ	Talaromyces marneffei ATCC 18224	MYB DNA-binding domain protein(PMAA_002560)
PMAA_003770	B6QTE8_TALMQ	Talaromyces marneffei ATCC 18224	UBX domain protein(PMAA_003770)
PMAA_003770	B6QTE9_TALMQ	Talaromyces marneffei ATCC 18224	UBX domain protein(PMAA_003770)
PMAA_004730	B6QTF9_TALMQ	Talaromyces marneffei ATCC 18224	Alpha methylacyl-CoA racemase, putative(PMAA_004730)
PMAA_100470	B6QJI5_TALMQ	Talaromyces marneffei ATCC 18224	NAD(P)-binding domain-containing protein(PMAA_100470)
PMAA_036420	B6Q897_TALMQ	Talaromyces marneffei ATCC 18224	Calcium dependent mitochondrial carrier protein, putative(PMAA_036420)
PMAA_089150	B6QEH0_TALMQ	Talaromyces marneffei ATCC 18224	Integral membrane protein, putative(PMAA_089150)
PMAA_093710	B6QHB0_TALMQ	Talaromyces marneffei ATCC 18224	Pogo transposable element, putative(PMAA_093710)
PMAA_089330	B6QEI8_TALMQ	Talaromyces marneffei ATCC 18224	NmrA-like domain-containing protein(PMAA_089330)
PMAA_064150	B6QAP2_TALMQ	Talaromyces marneffei ATCC 18224	Thiosulfate sulfurtransferase, putative(PMAA_064150)
PMAA_005060	B6QTG6_TALMQ	Talaromyces marneffei ATCC 18224	phospholipase D(PMAA_005060)
PMAA_021660	B6Q4L9_TALMQ	Talaromyces marneffei ATCC 18224	O-methyltransferase, putative(PMAA_021660)
PMAA_052170	B6QNC0_TALMQ	Talaromyces marneffei ATCC 18224	NF-X1 finger and helicase domain protein, putative(PMAA_052170)
PMAA_008570	B6QW52_TALMQ	Talaromyces marneffei ATCC 18224	Uncharacterized protein(PMAA_008570)
PMAA_076380	B6QCC1_TALMQ	Talaromyces marneffei ATCC 18224	PAPA-1-like conserved region protein(PMAA_076380)
PMAA_083910	B6QG00_TALMQ	Talaromyces marneffei ATCC 18224	Importin 13, putative(PMAA_083910)
PMAA_009300	B6QUI6_TALMQ	Talaromyces marneffei ATCC 18224	ATP synthase subunit alpha(PMAA_009300)
PMAA_098050	B6QIM2_TALMQ	Talaromyces marneffei ATCC 18224	Zn(2)-C6 fungal-type domain-containing protein(PMAA_098050)
PMAA_060910	B6QMU3_TALMQ	Talaromyces marneffei ATCC 18224	beta-mannosidase(PMAA_060910)
PMAA_028060	B6Q2M3_TALMQ	Talaromyces marneffei ATCC 18224	RSC complex subunit Sfh1, putative(PMAA_028060)
PMAA_067790	B6QCM7_TALMQ	Talaromyces marneffei ATCC 18224	C2H2 transcription factor, putative(PMAA_067790)
PMAA_064280	B6QAQ5_TALMQ	Talaromyces marneffei ATCC 18224	Extracellular metalloproteinase(PMAA_064280)
PMAA_058940	B6QLY7_TALMQ	Talaromyces marneffei ATCC 18224	Transposable element tc1 transposase, putative(PMAA_058940)
PMAA_056400	B6QL72_TALMQ	Talaromyces marneffei ATCC 18224	Octapeptidyl aminopeptidase(PMAA_056400)
PMAA_091400	B6QJR6_TALMQ	Talaromyces marneffei ATCC 18224	Fatty acid synthase subunit beta, putative(PMAA_091400)
PMAA_041260	B6QQF6_TALMQ	Talaromyces marneffei ATCC 18224	DlpA domain protein(PMAA_041260)
PMAA_041260	B6QQF5_TALMQ	Talaromyces marneffei ATCC 18224	DlpA domain protein(PMAA_041260)
PMAA_041260	B6QQF7_TALMQ	Talaromyces marneffei ATCC 18224	DlpA domain protein(PMAA_041260)
PMAA_030390	B6Q4B6_TALMQ	Talaromyces marneffei ATCC 18224	RNA binding effector protein Scp160, putative(PMAA_030390)
PMAA_009650	B6QUM7_TALMQ	Talaromyces marneffei ATCC 18224	Proline racemase A, putative(PMAA_009650)
PMAA_020580	B6Q3X4_TALMQ	Talaromyces marneffei ATCC 18224	Trafficking protein particle complex subunit 12(PMAA_020580)
PMAA_021790	B6Q4N2_TALMQ	Talaromyces marneffei ATCC 18224	Peroxiredoxin-5, putative(PMAA_021790)
PMAA_042230	B6QQJ3_TALMQ	Talaromyces marneffei ATCC 18224	LIM domain protein(PMAA_042230)
PMAA_043320	B6QR93_TALMQ	Talaromyces marneffei ATCC 18224	Uncharacterized protein(PMAA_043320)
PMAA_075180	B6QBK8_TALMQ	Talaromyces marneffei ATCC 18224	Uncharacterized protein(PMAA_075180)
PMAA_053000	B6QNK3_TALMQ	Talaromyces marneffei ATCC 18224	NACHT domain-containing protein(PMAA_053000)
PMAA_055420	B6QKW9_TALMQ	Talaromyces marneffei ATCC 18224	HTH CENPB-type domain-containing protein(PMAA_055420)
PMAA_054570	B6QKN4_TALMQ	Talaromyces marneffei ATCC 18224	Exocyst complex component Sec3, putative(PMAA_054570)
PMAA_057600	B6QLK0_TALMQ	Talaromyces marneffei ATCC 18224	Chromosome segregation protein Spc105, putative(PMAA_057600)
PMAA_092520	B6QGX4_TALMQ	Talaromyces marneffei ATCC 18224	Bromo domain-containing protein(PMAA_092520)
PMAA_005080	B6QTG8_TALMQ	Talaromyces marneffei ATCC 18224	ATP-dependent DNA helicase CHL1(PMAA_005080)
PMAA_090220	B6QF02_TALMQ	Talaromyces marneffei ATCC 18224	Uncharacterized protein(PMAA_090220)
PMAA_022850	B6Q5D3_TALMQ	Talaromyces marneffei ATCC 18224	Transposable element tc1 transposase, putative(PMAA_022850)
PMAA_023940	B6Q626_TALMQ	Talaromyces marneffei ATCC 18224	C6 transcription factor (Mut3), putative(PMAA_023940)
PMAA_077250	B6QCY1_TALMQ	Talaromyces marneffei ATCC 18224	Aldo-keto reductase, putative(PMAA_077250)
PMAA_083930	B6QG02_TALMQ	Talaromyces marneffei ATCC 18224	Exocyst complex component Sec8(PMAA_083930)
PMAA_042100	B6QQJ2_TALMQ	Talaromyces marneffei ATCC 18224	Histone deacetylase SIR2, putative(PMAA_042100)
PMAA_020550	B6Q3X1_TALMQ	Talaromyces marneffei ATCC 18224	alpha-1,2-Mannosidase(PMAA_020550)
PMAA_064180	B6QAP5_TALMQ	Talaromyces marneffei ATCC 18224	Reverse transcriptase, putative(PMAA_064180)
PMAA_028160	B6Q2N5_TALMQ	Talaromyces marneffei ATCC 18224	Cyclin dependent kinase inhibitor Pho81, putative(PMAA_028160)
PMAA_028160	B6Q2N4_TALMQ	Talaromyces marneffei ATCC 18224	Cyclin dependent kinase inhibitor Pho81, putative(PMAA_028160)
PMAA_071820	B6Q9F7_TALMQ	Talaromyces marneffei ATCC 18224	Nicotinamide-nucleotide adenylyltransferase(PMAA_071820)
PMAA_033620	B6Q683_TALMQ	Talaromyces marneffei ATCC 18224	hydroxyacylglutathione hydrolase(PMAA_033620)
PMAA_034830	B6Q720_TALMQ	Talaromyces marneffei ATCC 18224	Benzoate 4-monooxygenase cytochrome P450, putative(PMAA_034830)
PMAA_093720	B6QHB1_TALMQ	Talaromyces marneffei ATCC 18224	Copper-transporting ATPase, putative(PMAA_093720)
PMAA_008580	B6QW53_TALMQ	Talaromyces marneffei ATCC 18224	Integrase catalytic domain-containing protein(PMAA_008580)
PMAA_007370	B6QU10_TALMQ	Talaromyces marneffei ATCC 18224	FAD-binding PCMH-type domain-containing protein(PMAA_007370)
PMAA_022860	B6Q5D4_TALMQ	Talaromyces marneffei ATCC 18224	DUF250 domain membrane protein(PMAA_022860)
PMAA_077260	B6QCY2_TALMQ	Talaromyces marneffei ATCC 18224	Zn(2)-C6 fungal-type domain-containing protein(PMAA_077260)
PMAA_043540	B6QRS8_TALMQ	Talaromyces marneffei ATCC 18224	Autophagy related lipase Atg15, putative(PMAA_043540)
PMAA_054310	B6QKK6_TALMQ	Talaromyces marneffei ATCC 18224	Uncharacterized protein(PMAA_054310)
PMAA_080660	B6QF13_TALMQ	Talaromyces marneffei ATCC 18224	N-acetyltransferase, GNAT family, putative(PMAA_080660)
PMAA_011740	B6QV46_TALMQ	Talaromyces marneffei ATCC 18224	leucine--tRNA ligase(PMAA_011740)
PMAA_066250	B6QBW0_TALMQ	Talaromyces marneffei ATCC 18224	N-acetyltransferase domain-containing protein(PMAA_066250)
PMAA_086260	B6QGQ3_TALMQ	Talaromyces marneffei ATCC 18224	Pogo transposable element, putative(PMAA_086260)
PMAA_066770	B6QC79_TALMQ	Talaromyces marneffei ATCC 18224	Inositol-1-monophosphatase(PMAA_066770)
PMAA_008250	B6QWG8_TALMQ	Talaromyces marneffei ATCC 18224	Uncharacterized protein(PMAA_008250)
PMAA_031270	B6Q4S4_TALMQ	Talaromyces marneffei ATCC 18224	Integral membrane protein(PMAA_031270)
PMAA_021340	B6Q4I7_TALMQ	Talaromyces marneffei ATCC 18224	Uncharacterized protein(PMAA_021340)
PMAA_009340	B6QUJ0_TALMQ	Talaromyces marneffei ATCC 18224	FAD-dependent isoamyl alcohol oxidase, putative(PMAA_009340)
PMAA_074280	B6QAX7_TALMQ	Talaromyces marneffei ATCC 18224	Cell division cycle protein Cdc20, putative(PMAA_074280)
PMAA_001970	B6QSS8_TALMQ	Talaromyces marneffei ATCC 18224	Glycosyl transferase, putative(PMAA_001970)
PMAA_049910	B6QNW7_TALMQ	Talaromyces marneffei ATCC 18224	TauD/TfdA-like domain-containing protein(PMAA_049910)
PMAA_082900	B6QFQ1_TALMQ	Talaromyces marneffei ATCC 18224	Integrase catalytic domain-containing protein(PMAA_082900)
PMAA_078750	B6QDX7_TALMQ	Talaromyces marneffei ATCC 18224	DUF2786 domain-containing protein(PMAA_078750)
PMAA_044470	B6QS40_TALMQ	Talaromyces marneffei ATCC 18224	DUF1339 domain protein(PMAA_044470)
PMAA_013710	B6QVZ4_TALMQ	Talaromyces marneffei ATCC 18224	Uncharacterized protein(PMAA_013710)
PMAA_011650	B6QV37_TALMQ	Talaromyces marneffei ATCC 18224	Sucrase/ferredoxin-like family protein Fmi1, putative(PMAA_011650)
PMAA_102040	B6QKC7_TALMQ	Talaromyces marneffei ATCC 18224	Alpha/beta hydrolase fold-3 domain-containing protein(PMAA_102040)
PMAA_068960	B6Q8J8_TALMQ	Talaromyces marneffei ATCC 18224	Integral membrane protein(PMAA_068960)
PMAA_005090	B6QTG9_TALMQ	Talaromyces marneffei ATCC 18224	Chitin synthase activator (Chs3), putative(PMAA_005090)
PMAA_007390	B6QU12_TALMQ	Talaromyces marneffei ATCC 18224	Phospholipase/carboxylesterase/thioesterase domain-containing protein(PMAA_007390)
PMAA_054260	B6QKK1_TALMQ	Talaromyces marneffei ATCC 18224	HMG box protein, putative(PMAA_054260)
PMAA_042150	B6QQR4_TALMQ	Talaromyces marneffei ATCC 18224	C6 transcription factor Prf, putative(PMAA_042150)
PMAA_052080	B6QNB0_TALMQ	Talaromyces marneffei ATCC 18224	Cation efflux family protein, putative(PMAA_052080)
PMAA_023890	B6Q621_TALMQ	Talaromyces marneffei ATCC 18224	Dihydrodipicolinate synthetase family protein(PMAA_023890)
PMAA_022560	B6Q5A2_TALMQ	Talaromyces marneffei ATCC 18224	RING-type domain-containing protein(PMAA_022560)
PMAA_097390	B6QIF4_TALMQ	Talaromyces marneffei ATCC 18224	NWD NACHT-NTPase N-terminal domain-containing protein(PMAA_097390)
PMAA_097140	B6QIC8_TALMQ	Talaromyces marneffei ATCC 18224	glutamate synthase (NADH)(PMAA_097140)
PMAA_080840	B6QF34_TALMQ	Talaromyces marneffei ATCC 18224	DUF1680 domain protein(PMAA_080840)
PMAA_077550	B6QD74_TALMQ	Talaromyces marneffei ATCC 18224	Transcription factor domain-containing protein(PMAA_077550)
PMAA_013820	B6QW06_TALMQ	Talaromyces marneffei ATCC 18224	Copper transport protein(PMAA_013820)
PMAA_013820	B6QW08_TALMQ	Talaromyces marneffei ATCC 18224	Copper transport protein(PMAA_013820)
PMAA_013820	B6QW07_TALMQ	Talaromyces marneffei ATCC 18224	Copper transport protein(PMAA_013820)
PMAA_057520	B6QLJ1_TALMQ	Talaromyces marneffei ATCC 18224	AT hook motif protein(PMAA_057520)
PMAA_012970	B6QVM3_TALMQ	Talaromyces marneffei ATCC 18224	SH3 domain protein(PMAA_012970)
PMAA_012970	B6QVM4_TALMQ	Talaromyces marneffei ATCC 18224	SH3 domain protein(PMAA_012970)
PMAA_090420	B6QJ97_TALMQ	Talaromyces marneffei ATCC 18224	Aminoglycoside phosphotransferase domain-containing protein(PMAA_090420)
PMAA_086040	B6QGM7_TALMQ	Talaromyces marneffei ATCC 18224	Uncharacterized protein(PMAA_086040)
PMAA_006090	B6QTV6_TALMQ	Talaromyces marneffei ATCC 18224	Uncharacterized protein(PMAA_006090)
PMAA_064010	B6QAM7_TALMQ	Talaromyces marneffei ATCC 18224	Reticulon-like protein(PMAA_064010)
PMAA_023620	B6Q5S6_TALMQ	Talaromyces marneffei ATCC 18224	Glutaminase, putative(PMAA_023620)
PMAA_024950	B6Q6K8_TALMQ	Talaromyces marneffei ATCC 18224	Zn(2)-C6 fungal-type domain-containing protein(PMAA_024950)
PMAA_039090	B6QPT7_TALMQ	Talaromyces marneffei ATCC 18224	Aminohydrolase, putative(PMAA_039090)
PMAA_022770	B6Q5C5_TALMQ	Talaromyces marneffei ATCC 18224	BTB domain-containing protein(PMAA_022770)
PMAA_098270	B6QIP1_TALMQ	Talaromyces marneffei ATCC 18224	Transcription factor domain-containing protein(PMAA_098270)
PMAA_077560	B6QD75_TALMQ	Talaromyces marneffei ATCC 18224	Uncharacterized protein(PMAA_077560)
PMAA_064380	B6QAR5_TALMQ	Talaromyces marneffei ATCC 18224	Uncharacterized protein(PMAA_064380)
PMAA_034630	B6Q6R0_TALMQ	Talaromyces marneffei ATCC 18224	Uncharacterized protein(PMAA_034630)
PMAA_089420	B6QEJ7_TALMQ	Talaromyces marneffei ATCC 18224	Glycosyl hydrolase, putative(PMAA_089420)
PMAA_087000	B6QD22_TALMQ	Talaromyces marneffei ATCC 18224	DUF2415 domain-containing protein(PMAA_087000)
PMAA_063050	B6Q9Z3_TALMQ	Talaromyces marneffei ATCC 18224	BZIP transcription factor AP-1/Yap1, putative(PMAA_063050)
PMAA_063050	B6Q9Z4_TALMQ	Talaromyces marneffei ATCC 18224	BZIP transcription factor AP-1/Yap1, putative(PMAA_063050)
PMAA_009350	B6QUJ1_TALMQ	Talaromyces marneffei ATCC 18224	FAD-binding PCMH-type domain-containing protein(PMAA_009350)
PMAA_022540	B6Q532_TALMQ	Talaromyces marneffei ATCC 18224	Oxidoreductase, short chain dehydrogenase/reductase family(PMAA_022540)
PMAA_020490	B6Q3W5_TALMQ	Talaromyces marneffei ATCC 18224	Stress response protein NST1(PMAA_020490)
PMAA_102130	B6QKD5_TALMQ	Talaromyces marneffei ATCC 18224	CMP/dCMP-type deaminase domain-containing protein(PMAA_102130)
PMAA_056650	B6QLA0_TALMQ	Talaromyces marneffei ATCC 18224	Telomere length regulator protein (Rif1), putative(PMAA_056650)
PMAA_057620	B6QLK2_TALMQ	Talaromyces marneffei ATCC 18224	C6 transcription factor, putative(PMAA_057620)
PMAA_045910	B6QRC2_TALMQ	Talaromyces marneffei ATCC 18224	Camp independent regulatory protein(PMAA_045910)
PMAA_040100	B6QQ33_TALMQ	Talaromyces marneffei ATCC 18224	FAD-binding FR-type domain-containing protein(PMAA_040100)
PMAA_064550	B6QAZ9_TALMQ	Talaromyces marneffei ATCC 18224	DUF455 domain protein(PMAA_064550)
PMAA_020610	B6Q3X8_TALMQ	Talaromyces marneffei ATCC 18224	C6 finger domain protein, putative(PMAA_020610)
PMAA_090960	B6QJF2_TALMQ	Talaromyces marneffei ATCC 18224	N-acetyltransferase domain-containing protein(PMAA_090960)
PMAA_101700	B6QK91_TALMQ	Talaromyces marneffei ATCC 18224	Keratin-associated protein 5-5, putative(PMAA_101700)
PMAA_039470	B6QPR3_TALMQ	Talaromyces marneffei ATCC 18224	MYB DNA-binding domain protein(PMAA_039470)
PMAA_089610	B6QEM0_TALMQ	Talaromyces marneffei ATCC 18224	Uncharacterized protein(PMAA_089610)
PMAA_006790	B6Q252_TALMQ	Talaromyces marneffei ATCC 18224	Transposable element tc1 transposase, putative(PMAA_006790)
PMAA_071090	B6Q971_TALMQ	Talaromyces marneffei ATCC 18224	Guanyl-nucleotide exchange factor, putative(PMAA_071090)
PMAA_056920	B6QLC6_TALMQ	Talaromyces marneffei ATCC 18224	Beta-lactamase family protein(PMAA_056920)
PMAA_073260	B6QAF4_TALMQ	Talaromyces marneffei ATCC 18224	Acetyl-CoA synthetase, putative(PMAA_073260)
PMAA_095050	B6QHQ5_TALMQ	Talaromyces marneffei ATCC 18224	NACHT domain-containing protein(PMAA_095050)
PMAA_099410	B6QJ08_TALMQ	Talaromyces marneffei ATCC 18224	NAD(P)-binding domain-containing protein(PMAA_099410)
PMAA_002190	B6QSN0_TALMQ	Talaromyces marneffei ATCC 18224	AB hydrolase-1 domain-containing protein(PMAA_002190)
PMAA_049280	B6QPA7_TALMQ	Talaromyces marneffei ATCC 18224	Amino acid transporter, putative(PMAA_049280)
PMAA_054500	B6QKM6_TALMQ	Talaromyces marneffei ATCC 18224	Uncharacterized protein(PMAA_054500)
PMAA_066500	B6QC51_TALMQ	Talaromyces marneffei ATCC 18224	BZIP transcription factor (LziP), putative(PMAA_066500)
PMAA_085480	B6QGG8_TALMQ	Talaromyces marneffei ATCC 18224	Peptide hydrolase(PMAA_085480)
PMAA_039480	B6QPR5_TALMQ	Talaromyces marneffei ATCC 18224	Uncharacterized protein(PMAA_039480)
PMAA_037180	B6Q1S7_TALMQ	Talaromyces marneffei ATCC 18224	THO complex subunit 2(PMAA_037180)
PMAA_004120	B6QT80_TALMQ	Talaromyces marneffei ATCC 18224	Proteasome regulatory particle subunit (RpnC), putative(PMAA_004120)
PMAA_020980	B6Q483_TALMQ	Talaromyces marneffei ATCC 18224	ABC multidrug transporter, putative(PMAA_020980)
PMAA_053640	B6QNS2_TALMQ	Talaromyces marneffei ATCC 18224	PH domain protein(PMAA_053640)
PMAA_053520	B6QNQ9_TALMQ	Talaromyces marneffei ATCC 18224	Golgi complex component (Vps8), putative(PMAA_053520)
PMAA_032720	B6Q5L2_TALMQ	Talaromyces marneffei ATCC 18224	Acetoacetyl-CoA synthase(PMAA_032720)
PMAA_049270	B6QPA6_TALMQ	Talaromyces marneffei ATCC 18224	Uncharacterized protein(PMAA_049270)
PMAA_002180	B6QSM9_TALMQ	Talaromyces marneffei ATCC 18224	Phosphopantothenate-cysteine ligase, putative(PMAA_002180)
PMAA_028590	B6Q375_TALMQ	Talaromyces marneffei ATCC 18224	Uncharacterized protein(PMAA_028590)
PMAA_099400	B6QJ07_TALMQ	Talaromyces marneffei ATCC 18224	NmrA-like domain-containing protein(PMAA_099400)
PMAA_019400	B6Q3D3_TALMQ	Talaromyces marneffei ATCC 18224	LEA domain protein(PMAA_019400)
PMAA_087450	B6QDD9_TALMQ	Talaromyces marneffei ATCC 18224	Uncharacterized protein(PMAA_087450)
PMAA_021800	B6Q4N3_TALMQ	Talaromyces marneffei ATCC 18224	Transcription factor domain-containing protein(PMAA_021800)
PMAA_100950	B6QJV0_TALMQ	Talaromyces marneffei ATCC 18224	Nucleoside phosphorylase domain-containing protein(PMAA_100950)
PMAA_037390	B6Q282_TALMQ	Talaromyces marneffei ATCC 18224	DUF803 domain membrane protein(PMAA_037390)
PMAA_039450	B6QPR1_TALMQ	Talaromyces marneffei ATCC 18224	Deoxyhypusine synthase, putative(PMAA_039450)
PMAA_099550	B6QJ22_TALMQ	Talaromyces marneffei ATCC 18224	Nucleotide-diphospho-sugar transferase domain-containing protein(PMAA_099550)
PMAA_077520	B6QD71_TALMQ	Talaromyces marneffei ATCC 18224	Stress-response A/B barrel domain-containing protein(PMAA_077520)
PMAA_049140	B6QRU9_TALMQ	Talaromyces marneffei ATCC 18224	Non-repetitive nucleoporin, putative(PMAA_049140)
PMAA_051690	B6QN19_TALMQ	Talaromyces marneffei ATCC 18224	Pentachlorophenol 4-monooxygenase, putative(PMAA_051690)
PMAA_025290	B6Q6Y2_TALMQ	Talaromyces marneffei ATCC 18224	Cell cycle control protein Cwf18(PMAA_025290)
PMAA_030750	B6Q4F3_TALMQ	Talaromyces marneffei ATCC 18224	N-acetyltransferase domain-containing protein(PMAA_030750)
PMAA_100940	B6QJU9_TALMQ	Talaromyces marneffei ATCC 18224	Type I phosphodiesterase / nucleotide pyrophosphatase family protein(PMAA_100940)
PMAA_061070	B6QMV9_TALMQ	Talaromyces marneffei ATCC 18224	TPR domain protein(PMAA_061070)
PMAA_067970	B6QCP5_TALMQ	Talaromyces marneffei ATCC 18224	G protein complex alpha subunit GpaB(PMAA_067970)
PMAA_015390	B6Q6T3_TALMQ	Talaromyces marneffei ATCC 18224	Uncharacterized protein(PMAA_015390)
PMAA_005230	B6QTJ5_TALMQ	Talaromyces marneffei ATCC 18224	Glutamate carboxypeptidase, putative(PMAA_005230)
PMAA_077530	B6QD72_TALMQ	Talaromyces marneffei ATCC 18224	3-hydroxyacyl-CoA dehydrogenase, putative(PMAA_077530)
PMAA_030400	B6Q4B7_TALMQ	Talaromyces marneffei ATCC 18224	NACHT domain-containing protein(PMAA_030400)
PMAA_048040	B6QP47_TALMQ	Talaromyces marneffei ATCC 18224	Serine/threonine protein kinase (YPK1), putative(PMAA_048040)
PMAA_030880	B6Q4G6_TALMQ	Talaromyces marneffei ATCC 18224	Protein kinase, putative(PMAA_030880)
PMAA_018530	B6Q2I8_TALMQ	Talaromyces marneffei ATCC 18224	C6 transcription factor, putative(PMAA_018530)
PMAA_062450	B6Q9L2_TALMQ	Talaromyces marneffei ATCC 18224	2-hydroxyacid dehydrogenase, putative(PMAA_062450)
PMAA_060150	B6QMA9_TALMQ	Talaromyces marneffei ATCC 18224	Uncharacterized protein(PMAA_060150)
PMAA_007680	B6QU41_TALMQ	Talaromyces marneffei ATCC 18224	Amidohydrolase-related domain-containing protein(PMAA_007680)
PMAA_063300	B6QA84_TALMQ	Talaromyces marneffei ATCC 18224	Purple acid phosphatase(PMAA_063300)
PMAA_042320	B6QQK2_TALMQ	Talaromyces marneffei ATCC 18224	Intracellular protein transport-like protein(PMAA_042320)
PMAA_043530	B6QRS7_TALMQ	Talaromyces marneffei ATCC 18224	Uncharacterized protein(PMAA_043530)
PMAA_045830	B6QRB4_TALMQ	Talaromyces marneffei ATCC 18224	Integral plasma membrane protein, putative(PMAA_045830)
PMAA_098760	B6QIU1_TALMQ	Talaromyces marneffei ATCC 18224	MYND-type zinc finger protein samB(PMAA_098760)
PMAA_082290	B6QFI8_TALMQ	Talaromyces marneffei ATCC 18224	5'-3' exoribonuclease 1(PMAA_082290)
PMAA_016260	B6Q7U2_TALMQ	Talaromyces marneffei ATCC 18224	Uncharacterized protein(PMAA_016260)
PMAA_008760	B6QUD3_TALMQ	Talaromyces marneffei ATCC 18224	Uncharacterized protein(PMAA_008760)
PMAA_004040	B6QT71_TALMQ	Talaromyces marneffei ATCC 18224	Uncharacterized protein(PMAA_004040)
PMAA_021750	B6Q4M8_TALMQ	Talaromyces marneffei ATCC 18224	Protein kinase, putative(PMAA_021750)
PMAA_072260	B6Q9R1_TALMQ	Talaromyces marneffei ATCC 18224	Phosducin, putative(PMAA_072260)
PMAA_052110	B6QNB3_TALMQ	Talaromyces marneffei ATCC 18224	S-formylglutathione hydrolase(PMAA_052110)
PMAA_028150	B6Q2N3_TALMQ	Talaromyces marneffei ATCC 18224	Serine-rich protein(PMAA_028150)
PMAA_072140	B6Q9P8_TALMQ	Talaromyces marneffei ATCC 18224	GPI-anchored cell surface glycoprotein, putative(PMAA_072140)
PMAA_028390	B6Q2R6_TALMQ	Talaromyces marneffei ATCC 18224	HTH CENPB-type domain-containing protein(PMAA_028390)
PMAA_077710	B6QD92_TALMQ	Talaromyces marneffei ATCC 18224	Glucan 1,3-beta-glucosidase, putative(PMAA_077710)
PMAA_084380	B6QG49_TALMQ	Talaromyces marneffei ATCC 18224	HTH CENPB-type domain-containing protein(PMAA_084380)
PMAA_066830	B6QC85_TALMQ	Talaromyces marneffei ATCC 18224	Zn(2)-C6 fungal-type domain-containing protein(PMAA_066830)
PMAA_063560	B6QAB2_TALMQ	Talaromyces marneffei ATCC 18224	C6 transcription factor, putative(PMAA_063560)
PMAA_085590	B6QGH9_TALMQ	Talaromyces marneffei ATCC 18224	histone deacetylase(PMAA_085590)
PMAA_006490	B6QU63_TALMQ	Talaromyces marneffei ATCC 18224	MARVEL domain-containing protein(PMAA_006490)
PMAA_006490	B6QU62_TALMQ	Talaromyces marneffei ATCC 18224	MARVEL domain-containing protein(PMAA_006490)
PMAA_016050	B6Q7E2_TALMQ	Talaromyces marneffei ATCC 18224	acetyl-CoA C-acetyltransferase(PMAA_016050)
PMAA_087650	B6QDF9_TALMQ	Talaromyces marneffei ATCC 18224	Uncharacterized protein(PMAA_087650)
PMAA_006010	B6QTU8_TALMQ	Talaromyces marneffei ATCC 18224	DUF1212 domain membrane protein(PMAA_006010)
PMAA_039490	B6QPR6_TALMQ	Talaromyces marneffei ATCC 18224	CHAT domain-containing protein(PMAA_039490)
PMAA_006130	B6QTW0_TALMQ	Talaromyces marneffei ATCC 18224	BZIP transcription factor, putative(PMAA_006130)
PMAA_043750	B6QS49_TALMQ	Talaromyces marneffei ATCC 18224	GPN-loop GTPase 3(PMAA_043750)
PMAA_074210	B6QAX0_TALMQ	Talaromyces marneffei ATCC 18224	D-arabinono-1,4-lactone oxidase(PMAA_074210)
PMAA_027390	B6Q1N4_TALMQ	Talaromyces marneffei ATCC 18224	DnaJ domain protein(PMAA_027390)
PMAA_056820	B6QLB6_TALMQ	Talaromyces marneffei ATCC 18224	GPI-anchored cell surface glycoprotein, putative(PMAA_056820)
PMAA_041200	B6QQE3_TALMQ	Talaromyces marneffei ATCC 18224	Carbonic anhydrase(PMAA_041200)
PMAA_085460	B6QGG6_TALMQ	Talaromyces marneffei ATCC 18224	Uncharacterized protein(PMAA_085460)
PMAA_041680	B6QQN1_TALMQ	Talaromyces marneffei ATCC 18224	Leucine Rich Repeat domain protein(PMAA_041680)
PMAA_087640	B6QDF8_TALMQ	Talaromyces marneffei ATCC 18224	Delta 8-(E)-sphingolipid desaturase(PMAA_087640)
PMAA_063690	B6QAC5_TALMQ	Talaromyces marneffei ATCC 18224	PRO41 protein(PMAA_063690)
PMAA_008660	B6QW58_TALMQ	Talaromyces marneffei ATCC 18224	Uncharacterized protein(PMAA_008660)
PMAA_094050	B6QHE9_TALMQ	Talaromyces marneffei ATCC 18224	Pre-mRNA-splicing factor(PMAA_094050)
PMAA_008420	B6QWI5_TALMQ	Talaromyces marneffei ATCC 18224	F-box domain-containing protein(PMAA_008420)
PMAA_076520	B6QCD6_TALMQ	Talaromyces marneffei ATCC 18224	C6 transcription factor, putative(PMAA_076520)
PMAA_055960	B6QL27_TALMQ	Talaromyces marneffei ATCC 18224	RNA binding protein (Rbm8A), putative(PMAA_055960)
PMAA_054990	B6QKS7_TALMQ	Talaromyces marneffei ATCC 18224	Spo7-like protein(PMAA_054990)
PMAA_074100	B6QAW0_TALMQ	Talaromyces marneffei ATCC 18224	BZIP transcription factor, putative(PMAA_074100)
PMAA_075670	B6QBQ8_TALMQ	Talaromyces marneffei ATCC 18224	Phosphate transporter(PMAA_075670)
PMAA_031410	B6Q4T8_TALMQ	Talaromyces marneffei ATCC 18224	EH domain-containing protein(PMAA_031410)
PMAA_062770	B6Q9W4_TALMQ	Talaromyces marneffei ATCC 18224	CFEM domain protein(PMAA_062770)
PMAA_062650	B6Q9V2_TALMQ	Talaromyces marneffei ATCC 18224	Arrestin domain containing protein, putative(PMAA_062650)
PMAA_039750	B6QQ18_TALMQ	Talaromyces marneffei ATCC 18224	Lysine-specific histone demethylase Aof2, putative(PMAA_039750)
PMAA_060350	B6QMG6_TALMQ	Talaromyces marneffei ATCC 18224	C6 finger domain protein, putative(PMAA_060350)
PMAA_082020	B6QFG0_TALMQ	Talaromyces marneffei ATCC 18224	Conidial pigment biosynthesis protein Ayg1(PMAA_082020)
PMAA_010090	B6QUQ2_TALMQ	Talaromyces marneffei ATCC 18224	MARVEL domain-containing protein(PMAA_010090)
PMAA_093270	B6QH63_TALMQ	Talaromyces marneffei ATCC 18224	Nascent polypeptide-associated complex subunit beta(PMAA_093270)
PMAA_025100	B6Q6W0_TALMQ	Talaromyces marneffei ATCC 18224	Protein transport protein SFT2(PMAA_025100)
PMAA_005850	B6QTS5_TALMQ	Talaromyces marneffei ATCC 18224	Cupin 2 conserved barrel domain-containing protein(PMAA_005850)
PMAA_048590	B6QPI3_TALMQ	Talaromyces marneffei ATCC 18224	S-adenosyl-L-methionine-dependent methyltransferase(PMAA_048590)
PMAA_030930	B6Q4H1_TALMQ	Talaromyces marneffei ATCC 18224	Histone H2A/H2B/H3 domain-containing protein(PMAA_030930)
PMAA_049560	B6QPF0_TALMQ	Talaromyces marneffei ATCC 18224	Protein HRI1(PMAA_049560)
PMAA_051630	B6QN13_TALMQ	Talaromyces marneffei ATCC 18224	amidase(PMAA_051630)
PMAA_068080	B6QCQ8_TALMQ	Talaromyces marneffei ATCC 18224	Zn(2)-C6 fungal-type domain-containing protein(PMAA_068080)
PMAA_016860	B6Q804_TALMQ	Talaromyces marneffei ATCC 18224	Trichothecene 3-O-acetyltransferase(PMAA_016860)
PMAA_057290	B6QLG3_TALMQ	Talaromyces marneffei ATCC 18224	Pogo transposable element, putative(PMAA_057290)
PMAA_018820	B6Q2Z0_TALMQ	Talaromyces marneffei ATCC 18224	Uncharacterized protein(PMAA_018820)
PMAA_062660	B6Q9V3_TALMQ	Talaromyces marneffei ATCC 18224	Uncharacterized protein(PMAA_062660)
PMAA_014680	B6QW80_TALMQ	Talaromyces marneffei ATCC 18224	Carboxy-cis,cis-muconate cyclase, putative(PMAA_014680)
PMAA_100560	B6QJJ4_TALMQ	Talaromyces marneffei ATCC 18224	Scytalone dehydratase, putative(PMAA_100560)
PMAA_082130	B6QFH2_TALMQ	Talaromyces marneffei ATCC 18224	SH3 domain protein (Cyk3), putative(PMAA_082130)
PMAA_083340	B6QFU4_TALMQ	Talaromyces marneffei ATCC 18224	Conserved fungal protein(PMAA_083340)
PMAA_028750	B6Q392_TALMQ	Talaromyces marneffei ATCC 18224	Vacuolar protein sorting protein 62(PMAA_028750)
PMAA_007900	B6QWD3_TALMQ	Talaromyces marneffei ATCC 18224	DNA helicase recq, putative(PMAA_007900)
PMAA_101780	B6QK99_TALMQ	Talaromyces marneffei ATCC 18224	MFS multidrug transporter, putative(PMAA_101780)
PMAA_051620	B6QN12_TALMQ	Talaromyces marneffei ATCC 18224	Calmodulin, putative(PMAA_051620)
PMAA_015400	B6Q6T4_TALMQ	Talaromyces marneffei ATCC 18224	Uncharacterized protein(PMAA_015400)
PMAA_051500	B6QMZ9_TALMQ	Talaromyces marneffei ATCC 18224	FAR-17a/AIG1-like protein(PMAA_051500)
PMAA_013100	B6QVN8_TALMQ	Talaromyces marneffei ATCC 18224	Uncharacterized protein(PMAA_013100)
PMAA_058370	B6QLT0_TALMQ	Talaromyces marneffei ATCC 18224	NmrA-like domain-containing protein(PMAA_058370)
PMAA_082280	B6QFI7_TALMQ	Talaromyces marneffei ATCC 18224	Protein kinase, putative(PMAA_082280)
PMAA_059580	B6QM52_TALMQ	Talaromyces marneffei ATCC 18224	Short-chain dehydrogenase, putative(PMAA_059580)
PMAA_062550	B6Q9M3_TALMQ	Talaromyces marneffei ATCC 18224	BHLH domain-containing protein(PMAA_062550)
PMAA_087730	B6QDG9_TALMQ	Talaromyces marneffei ATCC 18224	Fungal specific transcription factor, putative(PMAA_087730)
PMAA_086760	B6QCZ7_TALMQ	Talaromyces marneffei ATCC 18224	Short-chain dehydrogenase, putative(PMAA_086760)
PMAA_025200	B6Q6X0_TALMQ	Talaromyces marneffei ATCC 18224	PLC-like phosphodiesterase(PMAA_025200)
PMAA_024110	B6Q644_TALMQ	Talaromyces marneffei ATCC 18224	BAG domain protein(PMAA_024110)
PMAA_027870	B6Q269_TALMQ	Talaromyces marneffei ATCC 18224	MFS monosaccharide transporter, putative(PMAA_027870)
PMAA_002250	B6QSN6_TALMQ	Talaromyces marneffei ATCC 18224	Aminoglycoside phosphotransferase domain-containing protein(PMAA_002250)
PMAA_047120	B6QNX6_TALMQ	Talaromyces marneffei ATCC 18224	Major facilitator superfamily (MFS) profile domain-containing protein(PMAA_047120)
PMAA_073320	B6QAG0_TALMQ	Talaromyces marneffei ATCC 18224	Pentatricopeptide repeat protein(PMAA_073320)
PMAA_047000	B6QP69_TALMQ	Talaromyces marneffei ATCC 18224	Sugar transporter, putative(PMAA_047000)
PMAA_073560	B6QAI4_TALMQ	Talaromyces marneffei ATCC 18224	Proline dehydrogenase(PMAA_073560)
PMAA_097530	B6QIG8_TALMQ	Talaromyces marneffei ATCC 18224	Protein kinase, putative(PMAA_097530)
PMAA_074410	B6QAZ0_TALMQ	Talaromyces marneffei ATCC 18224	Lipin Smp2, putative(PMAA_074410)
PMAA_014340	B6QW25_TALMQ	Talaromyces marneffei ATCC 18224	FHA domain protein(PMAA_014340)
PMAA_016640	B6Q7Y2_TALMQ	Talaromyces marneffei ATCC 18224	DnaJ domain protein(PMAA_016640)
PMAA_063890	B6QAL5_TALMQ	Talaromyces marneffei ATCC 18224	Glutamine repeat protein-1(PMAA_063890)
PMAA_018920	B6Q302_TALMQ	Talaromyces marneffei ATCC 18224	Metaphase-anaphase transition protein (Mlo2), putative(PMAA_018920)
PMAA_082150	B6QFH4_TALMQ	Talaromyces marneffei ATCC 18224	PHD transcription factor (Rum1), putative(PMAA_082150)
PMAA_060020	B6QM96_TALMQ	Talaromyces marneffei ATCC 18224	C2H2 finger domain protein, putative(PMAA_060020)
PMAA_085420	B6QGG0_TALMQ	Talaromyces marneffei ATCC 18224	Fatty-acid amide hydrolase, putative(PMAA_085420)
PMAA_058000	B6QLP3_TALMQ	Talaromyces marneffei ATCC 18224	Long-chain fatty acid transporter, putative(PMAA_058000)
PMAA_011070	B6QUW5_TALMQ	Talaromyces marneffei ATCC 18224	Ras family GTPase (Rab4b), putative(PMAA_011070)
PMAA_035140	B6Q753_TALMQ	Talaromyces marneffei ATCC 18224	Uncharacterized protein(PMAA_035140)
PMAA_040710	B6QQ73_TALMQ	Talaromyces marneffei ATCC 18224	HECT-type E3 ubiquitin transferase(PMAA_040710)
PMAA_005990	B6QTT9_TALMQ	Talaromyces marneffei ATCC 18224	Beta-1,6-glucanase Neg1, putative(PMAA_005990)
PMAA_025210	B6Q6X1_TALMQ	Talaromyces marneffei ATCC 18224	Integral membrane protein(PMAA_025210)
PMAA_003570	B6QT06_TALMQ	Talaromyces marneffei ATCC 18224	EGF-like domain-containing protein(PMAA_003570)
PMAA_025220	B6Q6X2_TALMQ	Talaromyces marneffei ATCC 18224	ADA HAT complex component 1(PMAA_025220)
PMAA_024130	B6Q646_TALMQ	Talaromyces marneffei ATCC 18224	Mediator complex subunit 15 KIX domain-containing protein(PMAA_024130)
PMAA_073330	B6QAG1_TALMQ	Talaromyces marneffei ATCC 18224	Phosphomevalonate kinase(PMAA_073330)
PMAA_099820	B6QJ54_TALMQ	Talaromyces marneffei ATCC 18224	Uncharacterized protein(PMAA_099820)
PMAA_039730	B6QPZ4_TALMQ	Talaromyces marneffei ATCC 18224	Uncharacterized protein(PMAA_039730)
PMAA_016310	B6Q7U8_TALMQ	Talaromyces marneffei ATCC 18224	F-box domain protein(PMAA_016310)
PMAA_038220	B6Q2U1_TALMQ	Talaromyces marneffei ATCC 18224	SWI-SNF complex subunit (Snf5), putative(PMAA_038220)
PMAA_016430	B6Q7W0_TALMQ	Talaromyces marneffei ATCC 18224	UPF0183 domain protein(PMAA_016430)
PMAA_035070	B6Q746_TALMQ	Talaromyces marneffei ATCC 18224	Serine/threonin protein kinase, putative(PMAA_035070)
PMAA_013040	B6QVN2_TALMQ	Talaromyces marneffei ATCC 18224	Uncharacterized protein(PMAA_013040)
PMAA_036280	B6Q883_TALMQ	Talaromyces marneffei ATCC 18224	2,3-dihydroxybenzoic acid decarboxylase, putative(PMAA_036280)
PMAA_101860	B6QKA8_TALMQ	Talaromyces marneffei ATCC 18224	Polyketide synthase, putative(PMAA_101860)
PMAA_094200	B6QHG6_TALMQ	Talaromyces marneffei ATCC 18224	INO80 chromatin remodeling complex (Ies1), putative(PMAA_094200)
PMAA_086700	B6QCZ1_TALMQ	Talaromyces marneffei ATCC 18224	Acyltransferase, putative(PMAA_086700)
PMAA_094680	B6QHL7_TALMQ	Talaromyces marneffei ATCC 18224	Zn(2)-C6 fungal-type domain-containing protein(PMAA_094680)
PMAA_091170	B6QJP2_TALMQ	Talaromyces marneffei ATCC 18224	Nonsense-mediated mRNA decay factor (Upf2), putative(PMAA_091170)
PMAA_004690	B6QTF5_TALMQ	Talaromyces marneffei ATCC 18224	Integral membrane protein, putative(PMAA_004690)
PMAA_078080	B6QDJ3_TALMQ	Talaromyces marneffei ATCC 18224	Uncharacterized protein(PMAA_078080)
PMAA_004330	B6QT54_TALMQ	Talaromyces marneffei ATCC 18224	Multicopy suppressor of stt4 mutation(PMAA_004330)
PMAA_026240	B6Q809_TALMQ	Talaromyces marneffei ATCC 18224	Uncharacterized protein(PMAA_026240)
PMAA_073860	B6QAT3_TALMQ	Talaromyces marneffei ATCC 18224	MtDNA inheritance protein Dml1, putative(PMAA_073860)
PMAA_067070	B6QCA8_TALMQ	Talaromyces marneffei ATCC 18224	C2H2 transcription factor (Rpn4), putative(PMAA_067070)
PMAA_018620	B6Q2J7_TALMQ	Talaromyces marneffei ATCC 18224	Phosphotransferase(PMAA_018620)
PMAA_061770	B6QN94_TALMQ	Talaromyces marneffei ATCC 18224	Retrotransposon gag domain-containing protein(PMAA_061770)
PMAA_006980	B6QUB3_TALMQ	Talaromyces marneffei ATCC 18224	Stress response RCI peptide, putative(PMAA_006980)
PMAA_062860	B6Q9X3_TALMQ	Talaromyces marneffei ATCC 18224	Uncharacterized protein(PMAA_062860)
PMAA_002260	B6QSN7_TALMQ	Talaromyces marneffei ATCC 18224	DhaK domain-containing protein(PMAA_002260)
PMAA_070360	B6Q8Z4_TALMQ	Talaromyces marneffei ATCC 18224	Phospholipid metabolism enzyme regulator, putative(PMAA_070360)
PMAA_051300	B6QMR4_TALMQ	Talaromyces marneffei ATCC 18224	Uncharacterized protein(PMAA_051300)
PMAA_075810	B6QBZ0_TALMQ	Talaromyces marneffei ATCC 18224	Maltose permease, putative(PMAA_075810)
PMAA_057080	B6QLE2_TALMQ	Talaromyces marneffei ATCC 18224	Acyl-CoA dehydrogenase, putative(PMAA_057080)
PMAA_015120	B6QWC6_TALMQ	Talaromyces marneffei ATCC 18224	Transferase family protein(PMAA_015120)
PMAA_061780	B6QN95_TALMQ	Talaromyces marneffei ATCC 18224	C2H2-type domain-containing protein(PMAA_061780)
PMAA_084780	B6QG91_TALMQ	Talaromyces marneffei ATCC 18224	MFS transporter, putative(PMAA_084780)
PMAA_015480	B6Q6U2_TALMQ	Talaromyces marneffei ATCC 18224	Uncharacterized protein(PMAA_015480)
PMAA_014150	B6QVU1_TALMQ	Talaromyces marneffei ATCC 18224	chitinase(PMAA_014150)
PMAA_093130	B6QH49_TALMQ	Talaromyces marneffei ATCC 18224	DASH complex subunit Hsk3 like-domain-containing protein(PMAA_093130)
PMAA_092040	B6QK47_TALMQ	Talaromyces marneffei ATCC 18224	Uncharacterized protein(PMAA_092040)
PMAA_008830	B6QUE4_TALMQ	Talaromyces marneffei ATCC 18224	non-specific serine/threonine protein kinase(PMAA_008830)
PMAA_040520	B6QQ47_TALMQ	Talaromyces marneffei ATCC 18224	Transcription regulator BDF1, putative(PMAA_040520)
PMAA_070490	B6Q908_TALMQ	Talaromyces marneffei ATCC 18224	Uncharacterized protein(PMAA_070490)
PMAA_073520	B6QAI0_TALMQ	Talaromyces marneffei ATCC 18224	Uncharacterized protein(PMAA_073520)
PMAA_098700	B6QIT5_TALMQ	Talaromyces marneffei ATCC 18224	F-box domain protein(PMAA_098700)
PMAA_019810	B6Q3H6_TALMQ	Talaromyces marneffei ATCC 18224	Stomatin family protein(PMAA_019810)
PMAA_016320	B6Q7U9_TALMQ	Talaromyces marneffei ATCC 18224	C6 transcription factor, putative(PMAA_016320)
PMAA_014140	B6QVU0_TALMQ	Talaromyces marneffei ATCC 18224	LysM domain-containing protein(PMAA_014140)
PMAA_016440	B6Q7W1_TALMQ	Talaromyces marneffei ATCC 18224	Kinesin family protein (BimC), putative(PMAA_016440)
PMAA_062760	B6Q9W3_TALMQ	Talaromyces marneffei ATCC 18224	Flavin carrier protein 2, putative(PMAA_062760)
PMAA_059130	B6QM06_TALMQ	Talaromyces marneffei ATCC 18224	Lectin, putative(PMAA_059130)
PMAA_082110	B6QFH0_TALMQ	Talaromyces marneffei ATCC 18224	Uncharacterized protein(PMAA_082110)
PMAA_087800	B6QDH6_TALMQ	Talaromyces marneffei ATCC 18224	Cell wall glucanase, putative(PMAA_087800)
PMAA_085740	B6QGJ5_TALMQ	Talaromyces marneffei ATCC 18224	Uncharacterized protein(PMAA_085740)
PMAA_006760	B6QU89_TALMQ	Talaromyces marneffei ATCC 18224	NmrA-like family protein(PMAA_006760)
PMAA_005670	B6QTQ5_TALMQ	Talaromyces marneffei ATCC 18224	BZIP transcription factor HacA(PMAA_005670)
PMAA_004220	B6QT40_TALMQ	Talaromyces marneffei ATCC 18224	Ubiquitin conjugating enzyme (UbcD), putative(PMAA_004220)
PMAA_050790	B6QMK8_TALMQ	Talaromyces marneffei ATCC 18224	Glycosyl hydrolase, putative(PMAA_050790)
PMAA_009900	B6QUR9_TALMQ	Talaromyces marneffei ATCC 18224	ABC transporter, putative(PMAA_009900)
PMAA_026350	B6Q824_TALMQ	Talaromyces marneffei ATCC 18224	CBS and PB1 domain protein(PMAA_026350)
PMAA_095540	B6QHV5_TALMQ	Talaromyces marneffei ATCC 18224	Versicolorin reductase, putative(PMAA_095540)
PMAA_024170	B6Q650_TALMQ	Talaromyces marneffei ATCC 18224	DnaJ domain protein(PMAA_024170)
PMAA_052850	B6QNI7_TALMQ	Talaromyces marneffei ATCC 18224	Uncharacterized protein(PMAA_052850)
PMAA_096690	B6QI79_TALMQ	Talaromyces marneffei ATCC 18224	Homeobox transcription factor (RfeB), putative(PMAA_096690)

## Sheet: Functional Annotation Clusterin
DAVID functional annotation clustering analysis: 26 Cluster(s )
Annotation Cluster 1	Enrichment Score: 1.66		Count	P_Value	Benjamini
	UP_SEQ_FEATURE	DOMAIN:BZIP	6	0.0059	0.49
	INTERPRO	Basic-leucine zipper domain	6	0.0064	1
	SMART	BRLZ	5	0.026	1
	GOTERM_MF_DIRECT	transcription factor activity, sequence-specific DNA binding	5	0.23	1
Annotation Cluster 2	Enrichment Score: 1.45		Count	P_Value	Benjamini
	UP_SEQ_FEATURE	DOMAIN:SH3	5	0.031	1
	INTERPRO	Src homology-3 domain	5	0.033	1
	SMART	SH3	5	0.043	1
Annotation Cluster 3	Enrichment Score: 1.22		Count	P_Value	Benjamini
	UP_SEQ_FEATURE	DOMAIN:HMG box	3	0.059	1
	UP_SEQ_FEATURE	DNA_BIND:HMG box	3	0.059	1
	INTERPRO	High mobility group (HMG) box domain	3	0.061	1
Annotation Cluster 4	Enrichment Score: 1.16		Count	P_Value	Benjamini
	INTERPRO	Riboflavin synthase-like beta-barrel	4	0.061	1
	UP_SEQ_FEATURE	DOMAIN:FAD-binding FR-type	4	0.073	1
	INTERPRO	Ferredoxin reductase-type FAD-binding domain	4	0.076	1
Annotation Cluster 5	Enrichment Score: 1.06		Count	P_Value	Benjamini
	GOTERM_BP_DIRECT	regulation of cyclin-dependent protein serine/threonine kinase activity	3	0.075	1
	INTERPRO	Cyclin PHO80-like	3	0.086	1
	GOTERM_MF_DIRECT	protein kinase binding	3	0.1	1
Annotation Cluster 6	Enrichment Score: 0.92		Count	P_Value	Benjamini
	UP_KW_BIOLOGICAL_PROCESS	Copper transport	3	0.073	1
	INTERPRO	Ctr copper transporter	3	0.086	1
	UP_KW_LIGAND	Copper	5	0.092	0.56
	GOTERM_MF_DIRECT	copper ion transmembrane transporter activity	3	0.1	1
	GOTERM_BP_DIRECT	cellular copper ion homeostasis	3	0.13	1
	UP_KW_BIOLOGICAL_PROCESS	Ion transport	4	0.4	1
Annotation Cluster 7	Enrichment Score: 0.87		Count	P_Value	Benjamini
	GOTERM_BP_DIRECT	lipid metabolic process	5	0.048	1
	INTERPRO	PLC-like phosphodiesterase, TIM beta/alpha-barrel domain	3	0.21	1
	GOTERM_MF_DIRECT	phosphoric diester hydrolase activity	3	0.25	1
Annotation Cluster 8	Enrichment Score: 0.81		Count	P_Value	Benjamini
	UP_KW_LIGAND	Flavoprotein	10	0.052	0.56
	UP_KW_LIGAND	FAD	10	0.095	0.56
	UP_KW_MOLECULAR_FUNCTION	Oxidoreductase	17	0.75	1
Annotation Cluster 9	Enrichment Score: 0.73		Count	P_Value	Benjamini
	UP_SEQ_FEATURE	DOMAIN:Chitin-binding type-1	3	0.14	1
	INTERPRO	Chitin-binding, type 1	3	0.14	1
	SMART	ChtBD1	3	0.16	1
	GOTERM_MF_DIRECT	chitin binding	3	0.37	1
Annotation Cluster 10	Enrichment Score: 0.67		Count	P_Value	Benjamini
	UP_SEQ_FEATURE	DOMAIN:Cytochrome b5 heme-binding	3	0.2	1
	INTERPRO	Cytochrome b5-like heme/steroid binding domain	3	0.21	1
	SMART	SM01117	3	0.23	1
Annotation Cluster 11	Enrichment Score: 0.61		Count	P_Value	Benjamini
	UP_SEQ_FEATURE	DOMAIN:J	3	0.23	1
	INTERPRO	DnaJ domain	3	0.24	1
	SMART	DnaJ	3	0.27	1
Annotation Cluster 12	Enrichment Score: 0.57		Count	P_Value	Benjamini
	GOTERM_MF_DIRECT	DNA binding	36	0.1	1
	UP_KW_BIOLOGICAL_PROCESS	Transcription regulation	24	0.11	1
	GOTERM_MF_DIRECT	RNA polymerase II transcription factor activity, sequence-specific DNA binding	22	0.12	1
	UP_KW_BIOLOGICAL_PROCESS	Transcription	24	0.15	1
	GOTERM_CC_DIRECT	nucleus	50	0.17	1
	UP_KW_MOLECULAR_FUNCTION	DNA-binding	26	0.19	1
	UP_SEQ_FEATURE	DOMAIN:Zn(2)-C6 fungal-type	19	0.24	1
	INTERPRO	Zn(2)-C6 fungal-type DNA-binding domain	20	0.29	1
	UP_SEQ_FEATURE	DOMAIN:Transcription factor	6	0.36	1
	SMART	GAL4	18	0.38	1
	GOTERM_BP_DIRECT	transcription, DNA-templated	13	0.45	1
	INTERPRO	Transcription factor, fungi	13	0.46	1
	SMART	SM00906	10	0.51	1
	UP_KW_CELLULAR_COMPONENT	Nucleus	37	0.63	1
	GOTERM_MF_DIRECT	zinc ion binding	26	0.66	1
Annotation Cluster 13	Enrichment Score: 0.57		Count	P_Value	Benjamini
	GOTERM_MF_DIRECT	N-acetyltransferase activity	4	0.15	1
	INTERPRO	GNAT domain	4	0.26	1
	UP_SEQ_FEATURE	DOMAIN:N-acetyltransferase	4	0.3	1
	INTERPRO	Acyl-CoA N-acyltransferase	4	0.43	1
Annotation Cluster 14	Enrichment Score: 0.55		Count	P_Value	Benjamini
	INTERPRO	DDE superfamily endonuclease, CENP-B-like	8	0.14	1
	UP_SEQ_FEATURE	DOMAIN:HTH CENPB-type	8	0.15	1
	INTERPRO	HTH CenpB-type DNA-binding domain	8	0.16	1
	SMART	CENPB	5	0.61	1
	GOTERM_MF_DIRECT	nucleic acid binding	11	0.87	1
Annotation Cluster 15	Enrichment Score: 0.55		Count	P_Value	Benjamini
	INTERPRO	Protein kinase, ATP binding site	8	0.034	1
	UP_KW_MOLECULAR_FUNCTION	Kinase	16	0.11	1
	INTERPRO	Serine/threonine-protein kinase, active site	9	0.13	1
	SMART	S_TKc	9	0.29	1
	UP_SEQ_FEATURE	DOMAIN:Protein kinase	9	0.33	1
	INTERPRO	Protein kinase, catalytic domain	9	0.35	1
	INTERPRO	Protein kinase-like domain	11	0.47	1
	GOTERM_MF_DIRECT	protein serine/threonine kinase activity	4	0.47	1
	GOTERM_MF_DIRECT	protein kinase activity	5	0.52	1
	UP_KW_MOLECULAR_FUNCTION	Serine/threonine-protein kinase	3	0.57	1
	GOTERM_MF_DIRECT	ATP binding	26	0.89	1
Annotation Cluster 16	Enrichment Score: 0.38		Count	P_Value	Benjamini
	GOTERM_CC_DIRECT	integral component of membrane	88	0.28	1
	UP_KW_DOMAIN	Transmembrane helix	59	0.33	1
	UP_KW_DOMAIN	Transmembrane	76	0.49	1
	UP_KW_CELLULAR_COMPONENT	Membrane	90	0.49	1
	UP_SEQ_FEATURE	TRANSMEM:Helical	84	0.55	1
Annotation Cluster 17	Enrichment Score: 0.34		Count	P_Value	Benjamini
	INTERPRO	CO dehydrogenase flavoprotein-like, FAD-binding, subdomain 2	4	0.29	1
	GOTERM_MF_DIRECT	FAD binding	6	0.48	1
	INTERPRO	FAD linked oxidase, N-terminal	3	0.52	1
	UP_SEQ_FEATURE	DOMAIN:FAD-binding PCMH-type	3	0.53	1
	INTERPRO	FAD-binding, type 2	3	0.55	1
Annotation Cluster 18	Enrichment Score: 0.27		Count	P_Value	Benjamini
	UP_KW_CELLULAR_COMPONENT	Mitochondrion inner membrane	4	0.53	1
	UP_KW_CELLULAR_COMPONENT	Mitochondrion	8	0.54	1
	GOTERM_CC_DIRECT	mitochondrial inner membrane	5	0.55	1
Annotation Cluster 19	Enrichment Score: 0.24		Count	P_Value	Benjamini
	UP_KW_LIGAND	Heme	7	0.11	-1
	UP_KW_LIGAND	Iron	9	0.36	1
	GOTERM_MF_DIRECT	heme binding	7	0.59	1
	UP_KW_MOLECULAR_FUNCTION	Monooxygenase	6	0.66	1
	GOTERM_MF_DIRECT	iron ion binding	6	0.72	1
	INTERPRO	Cytochrome P450, conserved site	3	0.74	1
	GOTERM_MF_DIRECT	monooxygenase activity	6	0.79	1
	INTERPRO	Cytochrome P450, E-class, group I	3	0.81	1
	GOTERM_MF_DIRECT	oxidoreductase activity, acting on paired donors, with incorporation or reduction of molecular oxygen	4	0.89	1
	INTERPRO	Cytochrome P450	4	0.89	1
Annotation Cluster 20	Enrichment Score: 0.23		Count	P_Value	Benjamini
	UP_SEQ_FEATURE	DOMAIN:AMP-dependent synthetase/ligase	3	0.36	1
	INTERPRO	AMP-binding, conserved site	3	0.72	1
	INTERPRO	AMP-dependent synthetase/ligase	3	0.77	1
Annotation Cluster 21	Enrichment Score: 0.14		Count	P_Value	Benjamini
	INTERPRO	Acyl transferase	3	0.66	1
	INTERPRO	Acyl transferase domain	3	0.7	1
	SMART	SM00827	3	0.71	1
	INTERPRO	Acyl transferase/acyl hydrolase/lysophospholipase	3	0.83	1
Annotation Cluster 22	Enrichment Score: 0.11		Count	P_Value	Benjamini
	UP_SEQ_FEATURE	DOMAIN:C2H2-type	5	0.73	1
	INTERPRO	Zinc finger C2H2-type/integrase DNA-binding domain	5	0.77	1
	SMART	ZnF_C2H2	4	0.8	1
	UP_KW_DOMAIN	Zinc-finger	8	0.83	1
Annotation Cluster 23	Enrichment Score: 0.1		Count	P_Value	Benjamini
	GOTERM_BP_DIRECT	DNA integration	6	0.51	1
	UP_SEQ_FEATURE	DOMAIN:Integrase catalytic	4	0.81	1
	INTERPRO	Integrase, catalytic core	4	0.82	1
	GOTERM_MF_DIRECT	RNA binding	9	0.88	1
	UP_KW_MOLECULAR_FUNCTION	RNA-binding	8	0.88	1
	INTERPRO	Ribonuclease H-like domain	5	0.98	1
Annotation Cluster 24	Enrichment Score: 0.05		Count	P_Value	Benjamini
	UP_KW_LIGAND	ATP-binding	17	0.89	1
	GOTERM_MF_DIRECT	ATP binding	26	0.89	1
	UP_KW_LIGAND	Nucleotide-binding	15	0.89	1
Annotation Cluster 25	Enrichment Score: 0.05		Count	P_Value	Benjamini
	UP_SEQ_FEATURE	REPEAT:ANK	5	0.84	1
	INTERPRO	Ankyrin repeat	5	0.87	1
	SMART	ANK	5	0.88	1
	UP_KW_DOMAIN	ANK repeat	3	0.97	1
Annotation Cluster 26	Enrichment Score: 0		Count	P_Value	Benjamini
	UP_SEQ_FEATURE	DOMAIN:Major facilitator superfamily (MFS) profile	7	0.99	1
	INTERPRO	Major facilitator superfamily domain	7	1	1
	INTERPRO	Major facilitator superfamily	6	1	1
	GOTERM_MF_DIRECT	transmembrane transporter activity	8	1	1
