# Supplementary material for: AcuM and AcuK: The global regulators controlling multiple cellular metabolisms in a dimorphic fungus Talaromyces marneffei
Source: PLoS Negl Trop Dis. 2024 Sep 4;18(9):e0012145. doi: 10.1371/journal.pntd.0012145 (PMC11373862; doi:10.1371/journal.pntd.0012145)
Supplement: S4 Table — (XLSX) [file pntd.0012145.s004.xlsx]

## Sheet: Sheet1
Table S3. List of genes involved in iron-sulfur cluster binding and oxidative phosphorylation, and their gene expression levels in the ∆acuK and ∆acuM vs wild type.
Gene name	Description	∆acuM		∆acuK
		Log2	p-value	Log2	p-value
		Fold-change		Fold-change
Iron-cluster binding
(GO:0051536)
PMAA_097140	Glutamate synthase	-	-	-1.59	0.00093
PMAA_003450	Lipoyl synthase	-2.05	2.14e-05	-1.86	0.0001
PMAA_089220	Succinate dehydrogenase	-2.03	2.28e-05	-2.18	5.01e-06
PMAA_015680	Biotin synthase	-1.08	0.032	-1.02	0.045
PMAA_041050	NADH dehydrogenase [ubiquinone] flavoprotein 1	-1.61	0.00083	-1.4	0.0041
PMAA_073310	Cytochrome b-c1 complex subunit	-1.71	0.00039	-1.7	0.0004
PMAA_083060	Mitochondrial ferredoxin, (rRNA processing protein RRP15)	-2.25	3.93e-06	-1.96	5.34e-05
PMAA_036680	Sulfite reductase	-2.79	5.41e-09	-2.68	2.14e-08
PMAA_095950	NADH-ubiquinone oxidoreductase	-1.01	0.046	-1.25	0.011
PMAA_083070	Fe-2S iron-sulfur cluster binding domain protein	-1.32	0.0076	-1.2	0.016
Oxidative phosphorylation (afm00190)
PMAA_089220	Succinate dehydrogenase	-2.03	2.28e-05	-2.18	5.01e-06
PMAA_013370	Succinate dehydrogenase	-1.37	0.0051	-1.12	0.024
PMAA_076160	Cytochrome c	-3.11	9.64e-11	-3.28	1.06e-11
PMAA_076160	Cytochrome c	-3.11	9.64e-11	-3.28	1.06e-11
PMAA_098390	ATP synthase subunit beta	-1.13	0.023	-1.25	0.011
PMAA_041050	NADH dehydrogenase	-1.61	0.00083	-1.4	0.0041
PMAA_041270	V-type proton ATPase subunit a	-1.13	0.023	-1.32	0.007
PMAA_073310	Cytochrome b-c1 complex subunit	-1.71	0.00039	-1.7	0.0004
PMAA_080900	Cytochrome c oxidase subunit 6	-1.11	0.026	-1.14	0.021
PMAA_098160	NADH-ubiquinone oxidoreductase	-1.25	0.012	-1.41	0.0039
PMAA_088960	Cytochrome C1/Cyt1	-1.73	0.0003	-1.81	0.00015
PMAA_026170	Acyl carrier protein	-1.16	0.02	-1.31	0.0077
PMAA_098380	Cytochrome c oxidase subunit V	-1.01	0.05	-1.007	0.046
PMAA_092490	ATP synthase subunit 5	-1.01	0.05	-1.16	0.019
PMAA_065210	Pyridine nucleotide-disulphide oxidoreductase	-4.3	8.7e-12	-3.52	1.14e-09
PMAA_095950	NADH-ubiquinone oxidoreductase, subunit G	-1.01	0.05	-1.25	0.011
PMAA_032300	Cytochrome c oxidase assembly protein cox15	-1.5	0.002	-1.45	0.0028
PMAA_034990	NADH-ubiquinone oxidoreductase	-1.17	0.019	-1.26	0.01
PMAA_017410	NADH-ubiquinone oxidoreductase	-1.74	0.00029	-1.51	0.0018
PMAA_017410	NADH-ubiquinone oxidoreductase	-1.74	0.00029	-1.51	0.0018
PMAA_029080	NADH-ubiquinone dehydrogenase	-1.77	0.0002	-1.71	0.00036
PMAA_026160	NADH-quinone oxidoreductase,	-1.7	0.0004	-1.69	0.00042
PMAA_098240	Mitochondrial ATP synthase (epsilon chain)	-1.44	0.0032	-1.26	0.01
PMAA_017140	Mitochondrial F1F0 ATP synthase (Atp14)	-1.23	0.013	-1.08	0.032
PMAA_095290	Ubiquinol-cytochrome C reductase complex	-1.75	0.00026	-1.99	3.13e-05
PMAA_041350	Ubiquinol-cytochrome c reductase complex	-1.34	0.0063	-1.19	0.016
PMAA_029240	Alternative oxidase	-1.17	0.027	-1.34	0.0094
PMAA_009200	ATP synthase subunit 4	-1.02	0.043	-	-
PMAA_017650	ATP synthase subunit d	-1.14	0.022	-	-
PMAA_015010	Cytochrome b-c1 complex subunit 8	-1.0006	0.05	-	-
PMAA_015010	Cytochrome b-c1 complex subunit 8	-1.0006	0.05	-	-
PMAA_015010	Cytochrome b-c1 complex subunit 8	-1.0006	0.05	-	-
PMAA_037540	NADH-ubiquinone oxidoreductase B12 subunit	-1.0002	0.05	-	-
PMAA_012130	NADH-ubiquinone oxidoreductase B14 subunit	-1.189	0.02	-	-
PMAA_036710	V-ATPase proteolipid subunit Ppa1		-	-1.04	0.04
PMAA_058160	Protoheme IX farnesyltransferase		-	-1.06	0.036
PMAA_057300	ATP synthase subunit 9, mitochondrial		-	-1.1	0.027
PMAA_053470	ATP synthase subunit gamma		-	-1.08	0.032
