# Supplementary material for: AcuM and AcuK: The global regulators controlling multiple cellular metabolisms in a dimorphic fungus Talaromyces marneffei
Source: PLoS Negl Trop Dis. 2024 Sep 4;18(9):e0012145. doi: 10.1371/journal.pntd.0012145 (PMC11373862; doi:10.1371/journal.pntd.0012145)
Supplement: S5 Table — (XLSX) [file pntd.0012145.s005.xlsx]

## Sheet: Sheet1
Table S4. List of selected genes involved in RIA, siderophore synthesis, gluconeogenesis and TCA cycle, and their gene expression levels in the ∆acuK and ∆acuM vs wild type.
Gene name	Description	∆acuM		∆acuK
		Log2	p-value	Log2	p-value
		Fold-change		Fold-change
Siderophore biosynthesis
PMAA_002940	Lipase/esterase (estA)	8.96	5.83e-45	9.58	1.52e-49
PMAA_070900	4'-phosphopantetheinyl transferase (npgA)	-	-	-	-
PMAA_069960	L-ornithine N5-oxygenase (sidA)	-	-	-	-
PMAA_050430	Siderophore peptide synthase C (sidC)	4.41	2.07e-10	2.65	0.00081
PMAA_002930	Non-ribosomal peptide synthase (sidD)	8.6	1.85e-42	8.93	6.55e-45
PMAA_002910	Acetyltransferase (sidF)	10.35	9.13e-50	10.79	2.98e-53
PMAA_099230	L-ornithine 5- monooxygenase (sidX)	8.31	6.45e-43	8.41	1.21e-43
Reductive iron assimilation
PMAA_057440	High-affinity iron transporter (ftrA)	1.21	0.015	1.33	0.0068
PMAA_023700	Ferric-chelate reductase (fetB)	1.42	0.0047	1.13	0.027
PMAA_065590	Ferric-chelate reductase 1 (freB)	1.74	0.00084	1.59	0.0023
PMAA_057450	Iron transport multicopper oxidase (fetC)	1.9	7.96e-05	1.66	0.00056
Iron regulator
PMAA_083210	bZIP transcription factor (hapX)	2.18	6.09e-06	2	3.04e-05
PMAA_032870	Siderophore transcription factor (sreA)	-1.36	0.0065	-2.5	2.84e-07
Gluconeogenesis
PMAA_041280	Fructose-1,6-bisphosphatase (acuG)	-	-	-	-
PMAA_094260	Pyruvate carboxylase (pycA)	-	-	-	-
PMAA_032350	Phosphoenolpyruvate carboxykinase (acuF)	-2.84	8.62e-09	-1.94	6.7e-05
PMAA_070640	NADP-dependent malic enzyme (maeA)	-3.69	5.43e-14	-4.38	3.11e-18
PMAA_011020	Malate dehydrogenase (maeB)	2.13	2.39e-05	1.28	0.015
Ethanol utilization
PMAA_054880	Aldehyde dehydrogenase (aldA)	-	-	-	-
PMAA_048670	Alcohol dehydrogenase (alcA)	1.13	0.026	-	-
PMAA_022240	Alcohol dehydrogenase (alcB)	-	-	-	-
PMAA_048250	Alcohol dehydrogenase (alcC)
Proline utilization
PMAA_073560	Proline oxidase (prnD)	2.82	1.13e-08	2.65	7.31e-08
TCA cycle
PMAA_026400	Aconitase	-2.5	1.96e-07	2.95	1.02e-09
PMAA_018400	Fumarase	-1.38	0.0049	1.61	0.00083
PMAA_089220	Succinate dehydrogenase Sdh2	-2.03	2.28e-05	2.18	5.01e-06
PMAA_013370	Succinate dehydrogenase subunit Sdh1	-1.37	0.0051	1.12	0.024
PMAA_011710	Homoaconitase LysF	-2.09	1.46e-05	2.29	1.96e-06
PMAA_013680	Aconitase; 54S ribosomal protein L49	-1.59	0.0011	1.65	0.00065
PMAA_048510	3-isopropylmalate dehydratase (Aconitase)	-1.42	0.0036	1.96	4.35e-05
PMAA_079040	Aconitase	-	-	1.28	0.0093
PMAA_083220	Succinate dehydrogenase cytochrome B subunit	-	-	1.08	0.032
Anti-oxidation
PMAA_058080	Fe superoxide dismutase	-1.41	0.0037	-1.46	0.0026
PMAA_014760	Catalase (cat1)	2.27	0.00029	2.12	0.0008
PMAA_101750	Catalase-peroxidase enzyme (cat2/cpeA)	-	-	1.9	0.00016
