# Supplementary material for: AcuM and AcuK: The global regulators controlling multiple cellular metabolisms in a dimorphic fungus Talaromyces marneffei
Source: PLoS Negl Trop Dis. 2024 Sep 4;18(9):e0012145. doi: 10.1371/journal.pntd.0012145 (PMC11373862; doi:10.1371/journal.pntd.0012145)
Supplement: S6 Table — (XLSX) [file pntd.0012145.s006.xlsx]

## Sheet: Sheet1
Table S5. List of genes involved in ribosome, and ribosome biogenesis that are differentially reduced their expression levels in both mutants (log2fold-change ≤ -1 and p-value ≤ 0.05).
Gene name	Description	acuM∆		acuK∆
		Log2	p-value	Log2	p-value
		Fold-change		Fold-change
Ribosome
(afm03010)
(GO:0005840)
PMAA_086400	40S ribosomal protein S1	-1.52	0.0017	-2.03	2.1e-05
PMAA_019690	40S ribosomal protein S0	-1.51	0.0019	-2.25	2.55e-06
PMAA_054830	Ubiquitin UbiA, putative	-1.96	4.19e-05	-1.82	0.00014
PMAA_078130	60S ribosomal protein L8	-1.77	0.00023	-2.29	1.64e-06
PMAA_054600	40S ribosomal protein S8	-1.95	4.6e-05	-2.15	6.56e-06
PMAA_047150	40S ribosomal protein S21	-1.99	3.16e-05	-2.08	1.33e-05
PMAA_026340	40S ribosomal protein S26	-1.73	0.00031	-2.16	6.34e-06
PMAA_053720	60S acidic ribosomal protein P0	-1.33	0.0067	-1.92	5.57e-05
PMAA_003100	Ribosomal protein L37	-1.83	0.00013	-2.04	2.02e-05
PMAA_010580	40S ribosomal protein S24	-1.73	0.00032	-1.91	6.46e-05
PMAA_010580	40S ribosomal protein S24	-1.73	0.00032	-1.91	6.46e-05
PMAA_026430	60S acidic ribosomal protein P1	-1.72	0.00033	-2.05	1.71e-05
PMAA_003040	40S ribosomal protein S4	-1.63	0.00071	-1.95	4.5e-05
PMAA_003310	40S ribosomal protein S27	-1.68	0.00051	-1.49	0.0022
PMAA_060070	60S acidic ribosomal protein P2/ Asp F 8	-2.3	1.5e-06	-2.24	2.68e-06
PMAA_043120	Ribosomal protein	-1.99	3.17e-05	-1.87	8.95e-05
PMAA_052810	Ribosomal protein L26	-2.08	1.31e-05	-2.13	8.42e-06
PMAA_046890	Alkaline serine protease	-1.67	0.00051	-2.07	1.38e-05
PMAA_054390	Ribosomal protein L15	-1.72	0.00033	-2.02	2.28e-05
PMAA_094290	60S ribosomal protein L11	-1.79	0.00018	-2.02	2.38e-05
PMAA_077800	60S ribosomal protein L31e	-1.83	0.00013	-1.98	3.31e-05
PMAA_057350	60S ribosomal protein L37a	-1.67	0.00051	-2.29	1.55e-06
PMAA_085750	60S ribosomal protein L13	-1.64	0.00065	-2.15	6.56e-06
PMAA_090620	40S ribosomal protein S30	-1.5	0.002	-1.39	0.0043
PMAA_023510	Ubiquitin	-1.8	0.00017	-1.89	7.31e-05
PMAA_024190	Ribosomal protein L16a	-1.65	0.00059	-2.08	1.28e-05
PMAA_093960	60S ribosomal protein L36	-1.85	0.00011	-2.04	1.89e-05
PMAA_083200	Mitochondrial ribosomal protein	-1.51	0.0019	-1.35	0.0061
PMAA_079620	37S ribosomal protein S16	-1.21	0.016	-1.04	0.04
PMAA_086460	60S ribosomal protein L23	-1.96	4.25e-05	-2.03	2.07e-05
PMAA_090940	60S ribosomal protein L3	-1.49	0.0021	-1.99	3.14e-05
PMAA_073360	37S ribosomal protein S12	-1.49	0.0023	-1.22	0.014
PMAA_064100	Ribosomal protein S13p/S18e	-1.82	0.00015	-1.73	0.00032
PMAA_088610	60S ribosomal protein L7	-1.8	0.00017	-1.89	7.48e-05
PMAA_065840	40S ribosomal protein S22	-1.99	3.39e-05	-2.03	2.13e-05
PMAA_066660	40S ribosomal protein S25	-1.89	7.73e-05	-1.74	0.00028
PMAA_096400	50S ribosomal protein L12	-1.61	0.00086	-1.52	0.0017
PMAA_065530	60S ribosomal protein L17	-1.69	0.00045	-1.98	3.41e-05
PMAA_047730	40S ribosomal protein S11	-1.78	0.00021	-1.76	0.00025
PMAA_078260	40S ribosomal protein S10b	-2.06	1.67e-05	-2.58	5.99e-08
PMAA_054240	60S ribosomal protein L20	-1.31	0.0075	-1.84	0.00012
PMAA_044680	60S ribosomal protein L24b	-1.74	0.0003	-1.75	0.00028
PMAA_057590	40S ribosomal protein S11	-1.61	0.00082	-1.95	4.25e-05
PMAA_044680	Ribosome biogenesis protein RLP24	-1.74	0.00029	-1.75	0.00028
PMAA_053340	60S ribosomal protein L12	-1.94	5.09e-05	-2.3	1.5e-06
PMAA_052280	40S ribosomal protein S13	-1.76	0.00026	-2.08	1.33e-05
PMAA_042790	60S ribosomal protein L6	-1.68	0.0005	-1.99	2.94e-05
PMAA_055530	40S ribosomal protein S19	-1.85	0.00011	-2.03	2.07e-05
PMAA_070400	60S ribosomal protein L44	-1.95	4.86e-05	-1.99	3.13e-05
PMAA_017670	Ribosomal protein L14	-1.83	0.00013	-2.04	1.94e-05
PMAA_054240	60S ribosomal protein L20	-1.31	0.0075	-1.84	0.00012
PMAA_016360	Ribosomal protein S5	-1.6	0.00087	-2	2.81e-05
PMAA_047680	50S ribosomal protein L13	-1.29	0.0093	-1.11	0.027
PMAA_043860	60S ribosomal protein L35	-1.91	6.39e-05	-2.18	5e-06
PMAA_033660	50S ribosomal protein L4	-1.51	0.002	-1.448	0.003
PMAA_040730	40S ribosomal protein S6	-1.89	8.31e-05	-2.16	6.18e-06
PMAA_013680	Aconitate hydratase	-1.59	0.0011	-1.65	0.00065
PMAA_038200	60S ribosomal protein L32	-1.69	0.00044	-2.01	2.43e-05
PMAA_040690	50S ribosomal protein L24	-1.51	0.0018	-1.52	0.0017
PMAA_032400	37S ribosomal protein S5	-1.58	0.00114	-1.45	0.0028
PMAA_084370	60S ribosomal protein L8	-1.85	0.00011	-1.86	9.98e-05
PMAA_094430	60S ribosomal protein L38	-1.85	0.00011	-1.89	7.66e-05
PMAA_009840	Ribosomal protein S28e	-2.03	2.32e-05	-2.1	1.06e-05
PMAA_028180	50S ribosomal protein L3	-1.52	0.0018	-1.57	0.0012
PMAA_055690	Ribosomal protein L34 protein	-1.79	0.0002	-2	2.88e-05
PMAA_055690	Ribosomal protein L34 protein	-1.79	0.0002	-2	2.88e-05
PMAA_026690	KOW motif domain protein	-1.65	0.00068	-1.2	0.015
PMAA_073940	40S ribosomal protein S5, putative	-1.58	0.0011	-2.03	2.2e-05
PMAA_026340	40S ribosomal protein S26	-1.73	0.00031	-2.16	6.34e-06
PMAA_025340	Ribosomal protein S23	-1.8	0.00018	-1.88	8.24e-05
PMAA_023770	40S ribosomal protein S7	-1.7	0.00042	-1.98	3.23e-05
PMAA_024690	40S ribosomal protein S12	-2.22	3.32e-06	-2.17	5.63e-06
PMAA_054630	30S ribosomal protein S7	-1.44	0.0034	-1.34	0.0066
PMAA_097540	50S ribosomal subunit protein L15	-1.43	0.0034	-1.15	0.021
PMAA_087110	40S ribosomal protein S29	-2.05	1.77e-05	-2.39	5.41e-07
PMAA_055500	60S ribosomal protein L27a	-1.84	0.00013	-2.02	2.4e-05
PMAA_025310	50S ribosomal protein L17	-1.57	0.0013	-1.37	0.0052
PMAA_067210	60S ribosomal protein L30	-1.64	0.00068	-1.64	0.00067
PMAA_060080	40S ribosomal protein S15	-1.69	0.00042	-1.92	5.72e-05
PMAA_044440	37S ribosomal protein S11	-1.3	0.0088	-1.35	0.0058
PMAA_068040	60S ribosomal protein L5	-1.92	5.84e-05	-2.13	8.11e-06
PMAA_067210	60S ribosomal protein L30	-1.64	0.00068	-1.64	0.00067
PMAA_081790	60S ribosomal protein L4	-1.58	0.001	-2.08	1.32e-05
PMAA_019840	60S ribosomal protein L27	-2.01	2.72e-05	-2.19	4.59e-06
PMAA_045710	60S ribosomal protein L9	-1.96	4.26e-05	-2.09	1.16e-05
PMAA_036980	50S ribosomal subunit L7	-1.11	0.028	-1.06	0.036
PMAA_045250	40S ribosomal protein S14	-1.22	0.014	-1.02	0.044
PMAA_047690	40S ribosomal protein Rps16	-1.69	0.00045	-1.93	5.33e-05
PMAA_047530	40S ribosomal protein S17	-1.96	4.46e-05	-1.6	0.00087
PMAA_018420	60S ribosomal protein L24a	-1.6	0.00089	-2.27	1.9e-06
PMAA_084370	60S ribosomal protein L8	-1.85	0.00011	-1.86	9.98e-05
PMAA_040440	50S ribosomal protein L30	-1.64	0.0007	-2.25	2.36e-06
PMAA_013210	60S ribosomal protein L35Ae	-2.03	2.14e-05	-2.25	2.36e-06
PMAA_011490	60S ribosomal protein L28	-2.13	8.8e-06	-2.45	2.92e-07
PMAA_013210	60S ribosomal protein L35Ae	-2.03	2.14e-05	-2.25	2.36e-06
PMAA_031000	Mitochondrial ribosomal protein L23	-1.77	0.00025	-1.71	0.00041
PMAA_012070	37S ribosomal protein S9	-1.38	0.0047	-1.18	0.017
PMAA_008870	40S ribosomal protein S10a	-2.29	1.62e-06	-2.34	8.97e-07
PMAA_028710	37S ribosomal protein S18	-1.45	0.003	-1.14	0.022
PMAA_026120	40S ribosomal protein S2	-1.55	0.0015	-1.44	0.0031
PMAA_024830	40S ribosomal protein S3	-1.47	0.0026	-1.94	4.87e-05
PMAA_026120	40S ribosomal protein S2	-1.55	0.0015	-1.44	0.0031
PMAA_002720	40S ribosomal protein S9	-1.62	0.00078	-2.11	9.95e-06
PMAA_082680	Mitochondrial large ribosomal subunit L1	-1.21	0.016	-1.2	0.016
PMAA_002730	60S ribosomal protein L21	-1.87	9.31e-05	-2.09	1.25e-05
PMAA_097720	37S ribosomal protein Mrp17	-1.04	0.042	-	-
PMAA_030910	Mitochondrial ribosomal protein L11	-	-	-1.14	0.023
PMAA_011310	37 ribosomal protein Rsm10	-	-	-1.16	0.019
Ribosome biogenesis
(afm03008)
(GO:0042254)
PMAA_022180	Serine/threonine-protein kinase RIO1	-1.55	0.0015	-1.63	0.00079
PMAA_053500	RNA cytidine acetyltransferase	-1.89	9.04e-05	-2.12	1.01e-05
PMAA_092250	Midasin (Ribosome export/assembly protein 1)	-2.17	7.34e-06	-2.55	1.31e-07
PMAA_067200	Ribonucleoprotein	-1.91	6.68e-05	-1.76	0.00025
PMAA_044800	Ribonucleoprotein	-1.45	0.003	-1.42	0.0035
PMAA_046010	Nucleolar protein 58	-1.56	0.0013	-1.68	0.00047
PMAA_019760	Nucleolar protein 58	-1.72	0.00034	-1.93	5.43e-05
PMAA_080340	H/ACA ribonucleoprotein complex subunit	-1.77	0.00023	-1.65	0.00059
PMAA_056530	Nucleolar GTP-binding protein 2	-1.23	0.013	-1.4	0.004
PMAA_049070	Nucleolar GTP-binding protein 1	-1.46	0.0028	-1.5	0.0019
PMAA_038310	60S ribosomal export protein NMD3	-1.24	0.013	-1.05	0.039
PMAA_086550	H/ACA ribonucleoprotein complex CBF5	-1.78	0.00022	-1.87	9.72e-05
PMAA_028310	U3 small nucleolar ribonucleoprotein MPP10	-1.8	0.00021	-1.9	7.58e-05
PMAA_063720	U3 small nucleolar RNA-associated protein 10	-1.77	0.00025	-2.08	1.5e-05
PMAA_031010	non-specific serine/threonine protein kinase	-1.54	0.0018	-1.56	0.0014
PMAA_083490	20S-pre-rRNA D-site endonuclease NOB1	-1.097	0.032	-1.61	0.00095
PMAA_065700	rRNA 2'-O-methyltransferase fibrillarin	-1.7	0.00041	-1.55	0.0014
PMAA_005260	U3 small nucleolar RNA-associated protein 22	-1.77	0.00028	-2.33	1.62e-06
PMAA_086180	AAA family ATPase	-1.13	0.024	-1.46	0.0028
PMAA_043820	GTP binding protein	-2.09	1.52e-05	-2.05	1.88e-05
PMAA_011130	WD repeat protein	-1.63	0.00085	-1.81	0.00019
PMAA_027650	Ribosome biogenesis	-2.01	3.51e-05	-1.98	3.79e-05
PMAA_045820	rRNA processing protein Utp6	-1.96	7.52e-05	-1.55	0.0017
PMAA_035130	Ribosome biogenesis protein	-1.39	0.0048	-1.6	0.001
PMAA_094040	Small nucleolar ribonucleoprotein complex	-1.98	4.32e-05	-2.05	2.17e-05
PMAA_094760	Small nucleolar ribonucleoprotein complex	-1.85	0.00014	-2.16	7.85e-06
PMAA_059410	RNA-3'-phosphate cyclase family protein	-1.28	0.011	-1.32	0.008
PMAA_005510	SnoRNA binding protein	-1.73	0.00035	-1.71	0.00039
PMAA_059220	Ribonuclease P complex subunit Pop2	-1.7	0.00073	-2.11	2.35e-05
PMAA_028830	Small nucleolar ribonucleoprotein complex	-2.095	1.6e-05	-2.05	2.26e-05
PMAA_081980	Small nucleolar ribonucleoprotein complex	-1.6	0.0011	-1.57	0.0012
PMAA_054660	Small nucleolar ribonucleoprotein Utp14	-1.46	0.0029	-1.23	0.014
PMAA_067630	U3 small nucleolar ribonucleoprotein IMP4	-1.67	0.00065	-1.49	0.0025
PMAA_046730	Small nucleolar ribonucleoprotein Utp15	-1.51	0.0022	-1.73	0.00037
PMAA_051800	Small nucleolar ribonucleoprotein subunit Dip2	-1.6	0.0011	-1.93	6.34e-05
PMAA_070680	U3 small nucleolar ribonucleoprotein subunit	-1.69	0.00056	-1.65	0.00068
PMAA_040530	Small nucleolar ribonucleoprotein complex	-1.59	0.0011	-1.78	0.00022
PMAA_010700	Ribosomal small subunit assembly protein	-1.71	0.00051	-1.58	0.0013
PMAA_004200	RNA processing protein Emg1	-1.24	0.013	-1.05	0.038
PMAA_025580	ATPase/60S ribosome export protein Rix7	-1.47	0.0029	-1.16	0.021
PMAA_064080	UPF0023 family protein	-1.22	0.016	-	-
PMAA_018600	Ribonuclease P complex subunit Pop1	-	-	-1.06	0.04
